# Supplementary material for: The incidence of chronic pain following Cesarean section and associated risk factors: A cohort of women followed up for three months
Source: PLoS One. 2020 Sep 4;15(9):e0238634. doi: 10.1371/journal.pone.0238634 (PMC7473578; doi:10.1371/journal.pone.0238634)
Supplement: S1 File. Database and variable dictionary — (XLSX) [file pone.0238634.s006.xlsx]

## Sheet: Data base
ID	AGE	STATUS	SCHOOL	EMPLOY	CLASS	PAIN_PRIOR	PAIN_PREGNANCY	PAIN_NOW	CS	VD	SURGERIES	STAI_T	HADS_A	HADS_A_CAT	HADS_D	HADS_D_CAT	EXERCISE	ALCOHOL	SMOKING	DURATION	PAIN_24H	SIMPL_ANALG_HOSP	DIPY_HOSP	ACETAMI_HOSP	NSAID_HOSP	DICLOF_HOSP	TENOX_HOSP	TRAMA_HOSP	COMB_DRUG_HOSP_1	COMB_DRUG_HOSP_2	PAIN_7_DAYS_CAT	PAIN_7_DAYS	MEDIC_PAIN_7_DAYS	SIMPL_ANALG_7_DAYS	DIPY_7_DAYS	ACETAMI_7_DAYS	NSAID_7_DAYS	DICLOF_7_DAYS	NIME_7_DAYS	NAPR_7_DAYS	IBUP_7_DAYS	COMB_DRUG_7_DAYS	PAIN_30_DAYS	MEDIC_PAIN_30_DAYS	SIMPL_ANALG_30_DAYS	DIPY_30_DAYS	ACETAMI_30_DAYS	NSAID_30_DAYS	DICLOF_30_DAYS
1	35	0	0	0	1	0	1	0	1	0	0	37	9	1	3	0	1	0	0	25	3	1	0	1	0	0	1	1	1		1	1	0	0	0	1	0	0	1	1	1	7	0
2	22	0	0	1	0	1	1	0	1	0	0	32	4	0	0	0	1	0	0	25	2	1	0	1	0	0	1	1	1														0
3	32	0	0	1	99	1	1	0	1	0	0	39	4	0	5	0	1	0	0	25	2	1	0	1	0	0	1	1	1
5	23	0	0	0	1	1	0	0	0	0	0	35	1	0	1	0	1	0	0	30	2	1	0	1	99	99	99	1	1		1	1	0	0	0	1	0	0	1	1	1	7	1	1
7	21	0	0	0	1	1	0	0	0	0	0	33	8	0	2	0	1	0	0	20	2	1	0	1	0	0	1	1	1		1	2	0	0	0	1	0	0	1	1	1	7	1	1
15	24	0	0	1	1	0	0	0	1	1	0	31	3	0	6	0	1	0	0	20	2	1	0	1	0	0	1	1	1		1	2	0	1			0	0	1	1	1	7
17	24	0	0	1	0	0	0	0	0	1	0	36	99	99	99	99	1	0	0	30	2	1	0	1	0	0	1	1	1		1	1	1										0
18	23	1	0	1	2	0	1	0	1	0	0	53	9	1	7	0	1	0	0	50	2	1	0	1	0	0	1	1	1		1	1	1
19	25	0	0	0	1	0	1	0	1	0	0	38	10	1	2	0	1	0	0	20	2	1	0	1	0	0	1	1	1		1	2	0	0	0	1	0	1	1	1	0	7	0
20	23	0	0	1	0	0	0	1	0	0	0	45	8	0	5	0	1	1	0	40	3	1	0	1	0	0	1	1	1		1	1	0	0	0	1	0	0	1	1	1	7	1	1
21	24	0	0	1	2	1	0	0	0	0	0	27	5	0	4	0	1	0	0	20	2	1	0	1	0	0	1	1	1														0
23	21	0	0	1	1	1	1	0	0	0	0	43	7	0	6	0	0	0	0	30	1	1	0	1	0	0	1	1	1
24	27	0	0	1	1	1	0	1	1	0	0	53	7	0	9	1	1	0	0	50	2	1	0	1	0	0	1	1	1
25	22	0	0	1	0	1	0	0	0	0	0	37	9	1	5	0	1	0	0	40	3	1	0	1	0	0	1	1	1														1	0	0	0	1	1
28	24	0	0	0	0	1	1	0	1	0	0	99	99	99	99	99	1	0	0	30	2	1	0	1	0	0	1	1	1														0
29	21	0	0	1	1	0	1	0	1	0	0	34	4	0	4	0	1	0	0	99	2	1	0	1	0	0	1	1	1														0
30	34	0	1	0	2	0	1	0	0	0	99	99	99	99	99	99	1	0	0	30	2	1	0	1	0	0	1	1	1														1	0	1			0	0
33	30	0	1	1	2	0	1	0	1	0	0	39	9	1	1	0	1	0	0	30	2	99	99	99	99	99	99	99	99	99													1	1
34	25	0	0	0	1	0	1	0	0	0	0	41	4	0	5	0	1	0	0	25	3	1	0	1	0	0	1	1	1														0
36	35	0	0	0	1	0	1	0	1	1	0	33	6	0	1	0	1	0	0	30	0	1	0	1	0	0	1	1	1		1	3	0	0	0	1	0	0	1	1	1	7	1	99	99	99	99	99	99
38	33	0	0	0	1	0	1	0	0	0	0	33	99	99	99	99	1	0	0	30	3	1	0	1	0	0	1	1	1
39	34	0	0	1	0	1	1	0	1	0	0	30	3	0	5	0	1	0	0	18	2	1	0	1	0	0	1	1	1														0
40	22	1	0	0	1	1	1	1	0	0	0	99	99	99	99	99	1	1	0	50	3	1	0	1	0	0	0	1	1		1	2	0	0	0	1	0	0	1	1	1	7	0
42	33	0	0	0	1	1	0	0	0	0	0	37	7	0	6	0	1	1	0	30	3	1	0	1	0	0	1	1	1		1	3	0	0	0	1	0	0	1	1	1	7	0
43	28	0	0	0	1	0	1	0	0	0	0	55	10	1	5	0	1	0	0	30	2	1	0	1	0	0	1	1	1		1	2	0	0	0	1	0	0	1	1	1	7	0
45	26	0	0	1	0	0	0	0	0	1	0	46	17	1	10	1	1	0	0	30	3	1	0	1	0	0	1	1	1		1	3	0	0	0	1	0	0	1	1	1	7	1	99	99	99	99	99	99
46	21	0	0	0	0	0	1	0	0	0	0	37	6	0	4	0	1	0	0	30	2	1	0	1	0	0	1	1	1		1	3	0	0	0	1	0	0	1	1	1	7	0
47	36	1	0	0	0	1	1	0	0	0	0	39	4	0	7	0	0	0	0	40	3	1	0	1	0	0	1	1	1		1	3	0	0	0	1	0	0	1	1	1	7	0
50	29	0	0	0	1	0	1	0	1	0	1	44	10	1	7	0	1	0	1	40	2	1	0	1	0	0	1	1	1		1	3	0	0	0	1	0	0	1	1	1	7
51	23	0	0	0	0	0	1	0	0	0	0	38	2	0	3	0	1	0	0	30	2	1	0	1	0	0	1	1	1														0
53	29	0	0	0	1	1	1	1	0	1	0	99	99	99	99	99	1	1	0	30	3	1	0	1	1			1	1		1	1	0	0	0	1	0	0	1	1	1	7	1	1
55	21	0	0	0	1	0	1	0	0	0	0	34	6	0	4	0	1	0	0	30	3	1	0	1	0	0	1	1	1		1	2	0	0	0	1	1					7	1	1
56	25	0	0	1	1	1	1	0	0	0	0	44	9	1	7	0	1	0	0	40	3	1	0	1	0	0	1	1	1		1	3	0	0	0	1	1					7	1	1
57	34	0	0	0	0	0	1	0	0	1	99	47	9	1	10	1	1	0	0	40	3	1	0	1	0	0	1	1	1														1	1
58	36	0	0	0	1	1	0	0	0	0	1	38	7	0	2	0	1	0	0	40	3	1	0	1	1			1	1		1	3	0	0	0	1	1					7	1	1
64	33	0	0	0	0	1	0	0	1	0	0	53	14	1	5	0	1	0	0	45	3	1	0	1	0	0	0	1	1		0	0											1	1
65	25	0	0	0	1	0	0	0	0	0	0	48	10	1	4	0	1	0	1	25	2	1	0	1	0	0	1	1	1		1	1	0	0	0	1	0	0	1	1	1	7	1	0	0	1	0	1
66	27	0	0	0	0	1	0	0	1	0	0	46	11	1	3	0	1	0	0	25	3	1	0	1	0	0	1	1	1		1	3	0	0	0	1	0	0	1	1	1	7	0
67	23	0	0	1	1	0	1	0	0	0	0	27	16	1	4	0	1	0	0	25	3	1	0	1	0	0	1	1	1		0	0											0
70	26	0	0	0	1	1	0	1	0	0	0	35	6	0	7	0	1	0	0	20	3	1	0	1	0	0	1	1	1		1	3	0	0	0	1	0	0	1	1	1	7	1	1
73	23	1	1	1	1	0	0	0	0	0	0	69	5	0	7	0	1	0	0	30	3	1	0	1	0	0	1	1	1		1	3	0	0	0	1	0	0	1	1	1	7	1	1
74	21	0	0	0	2	0	1	0	0	0	0	25	4	0	4	0	1	0	0	50	3	1	0	1	0	0	0	1	1		1	2	0	1			0	0	1	1	1	7	0
77	30	0	0	0	1	1	1	1	1	0	0	32	11	1	3	0	1	0	0	30	1	1	0	1	0	0	1	1	1		1	2	0	0	0	1	0	0	1	1	1	7	0
78	23	0	0	1	0	1	0	0	1	0	0	46	10	1	7	0	1	0	0	25	3	1	0	1	0	0	1	1	1		1	3	0	0	0	1	0	0	1	1	1	7
79	28	1	0	0	1	1	1	0	0	0	1	35	6	0	6	0	1	0	0	35	3	1	0	1	0	0	1	1	1		1	3	0	0	0	1	0	0	1	1	1	7
80	25	0	0	0	1	1	1	0	0	0	0	29	4	0	1	0	1	0	0	30	3	1	0	1	0	0	1	1	1		1	2	0	0	0	1	0	0	1	1	1	7
81	21	0	0	0	1	0	0	1	0	0	0	47	10	1	6	0	1	0	0	40	3	1	0	1	0	0	0	1	1		1	2	0	1			0	0	1	1	1	7	1	1
82	22	0	0	0	1	0	0	0	0	0	1	52	15	1	8	0	1	0	0	20	3	1	0	1	0	0	0	1	1		1	1	0	0	0	1	0	0	1	1	1	7	1	1
85	21	1	0	0	1	1	1	0	0	0	0	34	8	0	4	0	1	0	0	45	2	1	0	1	0	0	1	1	1		1	2	1
86	21	0	0	0	1	1	1	0	0	0	0	37	7	0	2	0	0	0	0	40	3	1	0	1	0	0	1	1	1		1	3	0	0	0	1	0	0	1	1	1	7	1	1
87	30	1	0	0	2	0	1	0	0	0	0	42	99	99	99	99	1	0	0	30	3	1	0	1	0	0	1	1	1		1	3	0	0	0	1	0	0	1	1	1	7	1	0	0	0	1	1
88	32	1	0	1	2	0	0	0	1	0	0	28	8	0	6	0	1	0	0	19	2	1	0	1	0	0	1	1	1		1	2	0	0	0	1	0	0	1	1	1	7	0
89	23	0	0	0	0	1	0	0	0	0	0	30	7	0	3	0	1	0	0	20	3	1	0	1	0	0	1	1	1		1	3	0	0	0	1	0	0	1	1	1	7	0
91	31	0	0	1	1	1	0	1	0	1	1	42	9	1	6	0	1	1	1	30	3	1	0	1	0	0	1	1	1		1	3	0	1			0	0	1	1	1	7
92	32	1	0	0	1	0	1	0	0	0	0	48	6	0	5	0	1	0	0	25	3	1	0	1	0	0	1	1	1		1	3	0	0	0	1	0	0	1	1	1	7	0
93	27	0	0	1	0	0	0	0	0	0	0	44	9	1	3	0	1	1	1	25	2	1	0	1	1			1	1		1	2	0	0	0	1	0	0	1	1	1	7
94	36	0	0	0	0	1	0	0	0	0	0	48	14	1	6	0	1	0	0	20	2	1	0	1	0	0	1	1	1		1	2	0	0	0	1	0	0	1	1	1	7	1	0	0	0	1	1
95	20	1	0	0	2	1	0	0	0	0	0	44	13	1	9	1	1	0	0	25	3	1	0	1	0	0	1	1	1														1	1
97	21	0	0	1	1	1	1	1	1	0	0	49	19	1	3	0	1	1	0	40	0	1	0	1	0	0	1	1	1		0	0											0
99	31	0	0	0	0	1	0	1	1	0	0	40	11	1	8	0	1	1	0	40	1	1	0	1	0	0	1	1	1		1	3	0	0	0	1	0	0	1	1	1	7	0
102	25	0	0	0	0	0	1	0	0	0	0	40	4	0	1	0	1	0	0	25	3	1	0	1	0	0	1	1	1														1	0	0	0	1	1
103	36	0	0	0	1	1	0	0	1	0	0	44	7	0	3	0	1	0	0	35	3	1	0	1	0	0	1	1	1		1	3	0	0	0	1	0	0	1	1	1	7	1	0	0	0	1	1
104	24	0	0	0	0	0	1	0	0	0	0	52	13	1	7	0	1	0	0	35	3	1	0	1	0	0	1	1	1		1	3	0	1			0	0	1	1	1	7	1	1
105	25	1	0	1	1	0	0	0	0	0	0	50	15	1	6	0	0	1	1	40	3	1	0	1	0	0	1	1	1
106	24	0	0	0	1	0	1	0	0	1	0	38	1	0	0	0	1	0	0	30	2	1	0	1	0	0	1	1	1		1	3	0	0	1	0	0	0	1	1	1	7	1	1
107	23	0	1	1	1	1	0	0	1	1	0	44	11	1	12	1	1	0	1	20	2	1	0	1	0	0	1	1	1
109	39	0	0	1	1	0	1	0	1	0	0	33	4	0	7	0	1	0	0	30	3	1	0	1	0	0	1	1	1		1	3	0	1			0	0	1	1	1	7
110	21	0	0	1	1	0	1	0	0	0	0	35	9	1	2	0	1	0	0	40	3	1	0	1	0	0	1	1	1		1	2	0	0	0	1	0	0	1	1	1	7	1	0	0	1	0	1
111	28	0	0	0	0	0	1	0	0	0	0	32	7	0	4	0	1	0	0	30	3	1	0	1	0	0	1	1	1		1	3	0	0	0	1	0	0	1	1	1	7
114	28	1	0	1	2	0	0	0	1	0	0	47	13	1	6	0	1	1	0	20	3	1	0	1	0	0	1	1	1		1	3	0	1			0	0	1	1	1	7	1	1
116	24	0	0	0	1	0	0	1	0	0	0	29	7	0	5	0	1	0	0	30	3	1	0	1	0	0	1	0	0	0	0	0											1	1
117	20	0	0	1	1	0	1	0	1	0	0	49	5	0	9	1	1	0	0	50	0	1	0	1	0	0	1	1	1														1	0	1			0	0
118	23	0	0	1	1	1	1	0	0	0	0	34	6	0	4	0	1	0	0	35	0	1	0	1	0	0	1	1	1		0	0											0
120	22	0	0	0	1	0	0	0	0	0	0	27	1	0	1	0	1	0	0	20	2	1	0	1	0	0	1	1	1		1	2	0	0	0	1	0	0	1	1	1	7	0
121	28	1	0	0	1	0	1	0	1	0	0	38	6	0	7	0	1	0	0	35	2	1	0	1	0	0	1	1	1		1	3	0	1			0	0	1	1	1	7	0
122	22	0	0	0	1	0	1	0	0	0	0	28	5	0	3	0	1	0	0	40	3	1	0	1	1			1	1		1	2	0	1			0	0	1	1	1	7	0
123	26	0	0	0	1	0	1	0	1	0	0	24	3	0	2	0	1	0	0	40	3	1	0	1	0	0	1	1	1		1	3	0	1			0	0	1	1	1	7	1	0	0	0	1	1
124	29	0	0	0	0	0	0	1	1	0	0	48	12	1	13	1	1	0	0	40	3	1	0	1	0	0	1	1	1
125	28	0	0	0	0	0	0	1	1	0	0	42	6	0	5	0	0	0	0	25	3	1	0	1	0	0	1	1	1		1	1	0	0	0	1	0	0	1	1	1	7
126	21	0	0	0	0	0	1	0	0	0	0	36	9	1	5	0	1	0	0	40	3	1	0	1	0	0	1	1	1		1	3	0	1			0	0	1	1	1	7
129	25	1	0	1	1	1	1	0	1	0	0	40	16	1	3	0	1	0	0	60	2	1	0	1	0	0	1	1	1														0
130	25	1	99	1	1	1	1	0	1	0	0	42	5	0	3	0	1	1	0	40	2	1	0	1	0	0	1	1	1		1	2	0	0	0	1	0	0	1	1	1	7	0
134	21	0	0	1	1	1	0	0	0	0	0	47	7	0	3	0	1	0	0	40	3	1	0	1	0	0	1	1	1		1	3	0	0	0	1	0	0	1	1	1	7	0
136	23	0	0	0	1	0	1	0	0	0	0	46	10	1	2	0	1	0	0	30	3	1	0	1	0	0	1	1	1		1	2	0	0	0	1	0	0	1	1	1	7	0
137	26	0	1	0	1	0	0	1	0	1	0	38	7	0	1	0	1	0	0	30	3	1	0	1	0	0	1	1	1		1	2	0	0	0	1	0	0	1	1	1	7	0
138	30	0	0	1	1	0	0	1	1	0	0	49	7	0	7	0	1	0	0	50	3	1	0	1	0	0	1	1	1		1	2	0	0	0	1	0	0	1	1	1	7	0
139	25	0	0	0	1	0	1	0	0	1	0	35	4	0	3	0	1	0	0	30	3	1	0	1	0	0	0	1	1		1	2	0	0	0	1	0	0	1	1	1	7	0
140	25	0	0	1	1	0	1	0	1	0	0	46	7	0	7	0	1	0	0	30	2	1	0	1	0	0	0	1	1		1	3	0	0	0	1	0	0	1	1	1	7	1	0	1			0	0
145	31	0	0	0	0	0	1	0	1	0	1	38	7	0	5	0	1	0	0	30	3	1	0	1	0	0	0	1	1
146	22	0	0	0	1	1	1	0	0	0	0	38	3	0	4	0	1	0	0	40	2	1	0	1	0	0	0	1	1		1	2	0	1			0	0	1	1	1	7	0
147	23	0	0	1	1	1	1	0	0	0	0	38	9	1	4	0	1	0	0	40	3	1	0	1	0	0	0	1	1		1	3	0	1			0	0	1	1	1	7	1	1
148	37	0	1	0	1	1	1	0	1	1	0	53	10	1	6	0	0	0	0	30	3	1	0	1	0	0	0	1	1		1	3	0	0	0	1	0	0	1	1	1	7	0
149	37	0	0	1	0	1	1	1	1	0	0	42	4	0	3	0	1	0	0	40	0	1	0	1	0	0	1	1	1		1	3	0	0	0	1	0	0	1	1	1	7	0
150	23	0	0	1	1	1	1	0	0	1	0	99	99	99	99	99	1	0	0	45	3	1	0	1	0	0	1	1	1		1	3	0	1			0	0	1	1	1	7	0
154	30	0	0	0	1	0	1	0	1	0	0	46	0	0	3	0	1	0	0	99	3	1	0	1	0	0	1	1	1		1	2	0	0	0	1	0	0	1	1	1	7	0
159	21	0	0	0	1	0	1	0	0	0	0	49	8	0	3	0	1	1	0	30	3	1	0	1	0	0	1	1	1		1	3	0	0	0	1	0	0	1	1	1	7	0
160	22	0	0	1	0	1	0	0	0	1	0	45	6	0	1	0	1	0	0	30	2	1	0	1	0	0	1	1	1		1	3	0	1			0	0	1	1	1	7	0
168	27	0	0	0	0	1	0	0	1	0	1	42	10	1	4	0	1	0	0	40	2	1	0	1	0	0	1	1	1														1	0	0	1	0	1
170	31	0	0	0	1	0	1	0	1	0	0	35	19	1	6	0	1	0	1	60	3	1	0	1	0	0	0	1	1		1	3	0	1			0	0	1	1	1	7
172	25	0	0	1	1	0	1	0	0	0	0	45	7	0	4	0	0	1	0	30	3	1	0	1	0	0	1	1	1		0	0											0
173	22	0	0	1	1	0	1	0	1	0	0	99	99	99	99	99	1	0	0	30	3	1	0	1	0	0	1	1	1		1	3	0	0	0	1	0	0	1	1	1	7	0
174	28	0	0	1	0	0	1	0	0	1	99	43	6	0	1	0	1	0	0	35	3	1	0	1	0	0	1	1	1		1	99	99	99	99	99	99	99	99	99	99	99
178	24	1	1	0	1	1	0	0	0	0	0	48	13	1	6	0	1	0	0	30	3	1	0	1	0	0	1	1	1		1	3	0	1			0	1	0	1	1	7	1	1
179	21	0	0	1	1	0	1	0	0	0	99	49	19	1	6	0	1	0	0	40	2	1	0	1	0	0	1	1	1		0	0											1	99	99	99	99	99	99
180	21	1	0	0	0	1	0	1	0	0	1	52	15	1	6	0	1	0	0	20	3	1	0	1	0	0	1	1	1		1	3	0	1			1					2	1	1
182	34	0	1	0	1	0	1	0	0	1	0	41	1	0	2	0	1	0	0	60	3	1	0	1	0	0	0	1	1		1	3	0	1			0	0	1	1	1	7	1	1
183	30	0	0	0	1	0	1	0	0	0	0	41	6	0	8	0	1	0	0	20	2	1	0	1	0	0	1	1	1		1	2	0	1			0	0	1	1	1	7	0
186	22	0	0	0	1	0	0	0	0	0	0	37	10	1	4	0	1	0	0	20	3	1	0	1	0	0	1	1	1		1	3	0	1			0	0	1	1	1	7	1	1
187	33	0	0	0	1	1	0	0	1	0	0	51	14	1	15	1	1	0	0	40	3	1	0	1	0	0	1	0	1		1	3	0	0	0	1	0	0	1	1	1	7
189	26	0	1	1	2	1	1	0	1	0	0	59	17	1	11	1	1	0	0	30	3	1	0	1	0	0	1	1	1														1	1
191	22	1	1	1	0	1	1	0	1	0	0	42	4	0	7	0	1	0	0	40	2	1	0	1	0	0	1	1	1		0	0											0
193	27	0	0	1	1	1	1	0	1	0	0	50	14	1	4	0	1	1	0	30	2	1	0	1	0	0	1	1	1		1	3	0	0	0	1	0	0	1	1	1	7
194	21	0	0	0	1	1	1	1	0	0	0	39	6	0	3	0	1	0	0	45	3	1	0	1	0	0	1	1	1		1	3	0	0	0	1	0	0	1	1	1	7	1	0	0	0	1	0	0
195	27	0	0	0	0	0	1	0	0	0	0	40	9	1	4	0	0	0	0	30	2	1	0	1	0	0	1	1	1		1	2	0	0	0	1	0	0	1	1	1	7	0
196	37	0	0	0	2	0	0	0	0	0	0	48	11	1	7	0	1	0	0	25	3	1	0	1	0	0	1	1	1														0
197	28	0	0	0	1	1	1	1	0	0	0	37	7	0	6	0	1	0	0	25	2	1	0	1	0	0	1	1	1		1	2	0	1			0	0	1	1	1	7	1	1
202	21	0	0	0	0	1	1	0	0	0	0	45	11	1	2	0	1	0	0	20	3	1	0	1	0	0	1	1	0	0	1	2	0	0	0	1	0	0	1	1	1	7	0
205	24	0	0	1	1	0	1	0	0	0	0	37	5	0	8	0	1	0	0	30	3	1	0	1	0	0	1	1	1		0	0											0
206	34	0	0	0	1	0	0	1	0	1	0	35	8	0	6	0	1	0	0	20	3	1	0	1	0	0	1	1	1		1	3	0	0	0	1	0	0	1	1	1	7
207	27	0	0	1	1	1	1	0	1	0	0	41	11	1	6	0	1	0	0	40	2	1	0	1	0	0	1	1	1		1	2	0	0	0	1	1					7	0
208	21	0	0	0	1	0	1	0	0	0	0	38	6	0	3	0	1	0	0	45	0	1	0	1	0	0	1	1	1		1	1	0	0	0	1	1					7	0
209	28	0	0	1	1	0	1	0	1	1	0	40	10	1	9	1	1	0	0	40	2	1	0	1	0	0	1	1	1		1	2	0	1			1					2	0
210	21	0	0	1	1	1	1	0	0	0	0	32	8	0	5	0	1	0	0	40	3	1	0	1	0	0	1	1	1														1	1
211	37	0	0	0	0	0	1	0	0	1	0	29	3	0	1	0	1	0	0	40	2	1	0	1	0	0	1	1	1														1	1
214	24	0	0	0	0	0	1	0	1	0	0	29	7	0	4	0	1	0	0	45	0	1	0	1	0	0	1	1	1		1	2	0	0	0	1	1					7
215	25	1	0	1	2	1	0	0	1	0	0	61	15	1	10	1	1	0	0	45	2	1	0	1	0	0	1	1	1		1	3	0	0	0	1	0	0	1	1	1	7
216	24	0	0	0	1	1	1	1	1	0	0	45	9	1	2	0	1	0	0	40	2	1	0	1	0	0	1	1	1		1	2	0	0	0	1	1					7	0
217	22	0	0	0	1	0	0	0	0	0	0	36	10	1	2	0	1	0	0	30	2	1	0	1	0	0	1	1	1		1	2	0	0	0	1	0	0	1	1	1	7	1	0	0	0	1	1
219	23	0	1	0	1	0	1	0	1	0	0	33	9	1	9	1	1	0	0	30	1	1	0	1	0	0	1	1	1		1	3	0	1			0	0	1	1	1	7	1	1
221	29	0	0	0	0	0	1	0	0	0	0	25	4	0	0	0	1	0	0	30	2	1	0	1	0	0	1	1	1		1	3	0	0	0	1	0	0	1	1	1	7	0
222	34	0	0	0	1	0	1	0	1	0	0	35	7	0	5	0	1	0	0	30	1	1	0	1	0	0	1	1	1		1	1	0	1			0	0	1	1	1	7	0
225	27	0	0	0	1	0	1	0	0	0	0	32	2	0	3	0	1	0	0	30	2	1	0	1	0	0	1	1	1														0
227	30	0	0	0	0	0	0	1	0	1	0	41	11	1	3	0	1	0	0	60	1	1	0	1	0	0	1	1	1														1	1
228	24	1	0	0	0	0	1	0	0	1	0	32	10	1	12	1	1	1	1	60	3	1	0	1	0	0	1	1	1														1	1
229	26	0	0	1	1	1	0	1	0	0	0	43	99	99	99	99	1	0	0	40	3	1	0	1	0	0	0	1	1
230	22	0	0	0	0	0	1	0	0	0	0	27	2	0	2	0	1	0	0	60	2	1	0	1	0	0	1	1	1		1	2	0	0	0	1	1					7
231	20	0	0	0	1	0	1	0	0	0	0	40	8	0	2	0	1	0	0	40	3	1	0	1	0	0	0	1	1		1	3	0	0	0	1	0	0	1	1	1	7	0
233	30	0	0	0	1	0	1	0	0	0	0	25	5	0	3	0	1	0	0	25	3	1	0	1	0	0	1	1	1		1	2	0	0	0	1	0	0	1	1	1	7
237	33	0	1	0	1	0	1	0	1	0	0	47	15	1	10	1	1	0	0	35	3	1	0	1	0	0	1	1	1		1	3	0	0	0	1	0	0	1	1	1	7	1	1
238	26	1	0	0	1	0	1	0	0	1	0	47	11	1	4	0	1	0	0	45	2	1	0	1	0	0	1	1	1
241	34	0	0	1	1	0	1	0	1	0	0	47	9	1	5	0	1	0	1	40	3	1	0	1	0	0	1	1	1		1	3	0	0	0	1	0	0	1	1	1	7	0
243	22	0	0	0	1	0	1	0	1	0	0	32	2	0	2	0	1	0	0	35	2	1	0	1	0	0	1	1	1		0	0											0
246	25	0	0	1	1	0	1	0	0	0	0	33	4	0	1	0	1	0	0	40	2	1	0	1	0	0	1	1	1		1	2	0	0	0	1	0	0	1	1	1	7	1	1
247	28	0	0	0	1	0	1	0	1	0	0	31	2	0	1	0	1	0	0	50	2	1	0	1	0	0	1	1	1		1	1	0	0	1	0	0	0	1	1	1	7	0
251	26	0	0	0	0	0	1	0	0	0	0	27	9	1	3	0	1	0	0	40	2	1	0	1	0	0	1	1	1		1	3	0	0	0	1	0	0	1	1	1	7	0
252	24	0	0	0	1	1	1	0	1	0	0	36	5	0	3	0	1	0	0	35	3	1	0	1	0	0	1	1	1		1	2	0	0	0	1	1					7
253	31	0	0	0	1	1	1	0	0	1	0	36	7	0	6	0	1	0	0	60	3	1	0	1	0	0	1	1	1
254	31	0	0	1	1	0	1	0	0	1	0	38	5	0	6	0	1	0	0	40	3	1	0	1	0	0	0	1	1		1	3	0	1			0	0	1	1	1	2	1	0	1			0	0
255	28	0	0	0	0	0	1	0	1	1	0	34	2	0	1	0	1	0	0	40	2	1	0	1	0	0	1	1	1		1	2	0	0	0	1	0	0	1	1	1	7	0
256	21	0	0	0	2	0	1	0	1	0	0	24	1	0	0	0	1	0	0	45	0	1	0	1	0	0	1	1	1		0	0											0
257	29	0	0	1	1	0	0	0	0	0	0	37	5	0	5	0	1	0	0	30	3	1	0	1	0	0	1	1	1		1	2	0	0	0	1	0	0	1	1	1	7	1	0	1			0	0
259	27	0	0	0	0	0	1	0	1	0	0	29	10	1	6	0	1	0	0	30	1	1	0	1	0	0	1	1	1		0	0											1	99	99	99	99	99	99
260	32	1	0	0	0	0	0	0	0	0	0	41	8	0	8	0	1	0	0	30	3	1	0	1	0	0	1	1	1		1	2	0	0	0	1	0	0	1	1	1	7
262	24	0	0	1	1	0	1	0	1	0	0	34	14	1	4	0	1	0	0	30	3	1	0	1	0	0	1	1	1		1	2	0	0	0	1	0	0	1	1	1	7
264	22	0	0	0	1	0	1	0	1	0	0	48	13	1	9	1	1	0	0	25	3	1	0	1	0	0	1	1	1		1	3	0	0	0	1	0	0	1	1	1	7	0
266	25	1	0	0	1	0	1	0	0	0	0	41	9	1	9	1	1	0	0	30	3	1	0	1	0	0	1	1	1		1	3	0	1			0	0	1	1	1	7	1	1
267	28	0	0	0	0	0	0	0	1	0	1	51	9	1	10	1	1	0	0	30	0	1	0	1	0	0	1	1	1		1	2	0	0	0	1	0	0	1	1	1	7	0
271	22	1	0	0	1	0	1	0	0	0	0	27	2	0	4	0	1	0	0	30	2	1	0	1	0	0	1	1	1
275	20	1	0	0	0	0	1	0	0	0	0	34	6	0	2	0	1	0	0	25	3	1	0	1	0	0	0	1	1		1	2	0	1			0	0	1	1	1	7	0
278	25	1	0	1	2	0	1	0	1	1	0	61	15	1	10	1	1	0	0	45	2	1	0	1	0	0	1	1	1		1	2	1										0
279	20	0	0	0	0	0	0	0	0	0	0	41	9	1	3	0	1	0	0	40	3	1	0	1	0	0	1	1	1		1	2	0	0	0	1	0	0	1	1	1	7	0
287	30	0	0	0	1	0	0	0	1	0	0	47	10	1	8	0	1	0	0	60	3	1	0	1	1			1	1														1	1
288	24	0	0	0	1	1	1	0	0	0	1	37	12	1	5	0	1	0	0	25	0	1	0	1	0	0	1	1	1		1	1	0	0	0	1	1					7	0
289	21	0	0	1	0	0	1	0	0	0	0	33	5	0	6	0	1	0	0	25	2	1	0	1	0	0	1	1	1
290	35	0	0	0	1	1	1	0	1	0	0	45	9	1	2	0	1	0	0	25	2	1	0	1	0	0	1	1	1		1	3	0	0	0	1	0	0	1	1	1	0	0
291	26	0	0	0	1	0	99	0	0	1	0	45	12	1	9	1	1	0	0	40	2	1	0	1	0	0	1	1	1		1	99	99	99	99	99	99	99	99	99	99	99
292	24	0	0	0	1	0	0	0	0	0	0	53	5	0	5	0	1	0	0	40	3	1	0	1	0	0	1	1	1		1	3	0	0	0	1	0	0	1	1	1	7	0
293	32	0	0	1	1	0	1	0	0	1	0	38	9	1	6	0	1	0	0	40	3	1	0	1	0	0	1	1	1														1	1
296	20	0	1	1	1	1	0	0	1	0	0	49	10	1	7	0	1	0	0	40	3	1	0	1	0	0	1	1	1
298	35	0	1	1	1	1	0	1	1	1	0	59	11	1	10	1	1	0	0	30	3	1	0	1	0	0	1	1	1		1	2	0	1			1					3
300	21	0	0	0	1	1	0	0	0	0	0	36	7	0	5	0	1	0	0	35	3	1	0	1	0	0	1	1	1		1	2	1
303	31	0	0	0	0	0	1	0	1	1	0	46	3	0	4	0	1	0	0	30	2	1	0	1	0	0	1	1	1		1	2	0	0	0	1	0	0	1	1	1	7
305	39	1	0	1	1	0	1	0	1	0	0	29	5	0	2	0	1	0	0	30	3	1	0	1	0	0	1	1	1		1	3	1										0
306	29	0	0	0	0	0	1	0	0	1	0	32	8	0	2	0	0	0	0	30	0	1	0	1	0	0	1	1	1		1	3	0	0	1	0	0	0	1	1	1	7	1	1
308	33	0	0	0	1	0	1	0	0	0	0	27	6	0	6	0	1	0	0	40	3	1	0	1	0	0	1	1	1		1	3	0	0	0	1	0	0	1	1	1	7	1	1
310	26	0	0	0	0	0	1	0	0	0	0	36	4	0	4	0	1	0	0	40	3	1	0	1	0	0	1	1	1		0	0											1	1
311	34	0	0	0	1	0	0	1	1	0	0	31	4	0	7	0	1	0	0	25	3	1	0	1	0	0	1	1	1														1	0	0	0	1	1
312	20	0	0	1	1	0	0	0	0	0	0	43	13	1	3	0	1	0	0	25	3	1	0	1	0	0	1	1	1		1	3	0	0	0	1	0	0	1	1	1	7	0
313	33	0	1	0	0	0	0	1	1	1	0	39	3	0	10	1	1	0	0	25	3	1	0	1	0	0	1	1	0	0	1	2	0	0	0	1	0	0	1	1	1	7	0
314	20	0	0	1	1	0	1	0	1	0	0	43	6	0	3	0	1	1	0	30	2	1	0	1	0	0	1	1	1		1	99	99	99	99	99	99	99	99	99	99	99	0
315	25	0	0	1	1	0	1	0	0	0	0	33	5	0	5	0	1	1	0	30	2	1	0	1	0	0	1	1	1		1	2	0	0	0	1	0	0	1	1	1	7	0
320	35	0	0	0	1	0	1	0	1	0	99	28	5	0	3	0	1	0	0	60	1	1	0	1	0	0	1	1	1		0	0
321	31	0	0	1	1	0	1	0	1	0	0	27	6	0	4	0	1	0	0	60	3	1	0	1	0	0	1	1	1		1	3	0	1			0	0	1	1	1	7	1	1
322	22	1	0	0	1	0	1	0	0	0	0	61	15	1	6	0	1	1	0	60	3	1	0	1	0	0	1	1	1		1	1	0	1			0	0	1	1	1	7
323	25	0	0	0	1	1	0	0	0	1	0	28	10	1	5	0	1	0	0	30	0	1	0	1	0	0	1	1	1		1	3	0	1			0	0	1	1	1	7
324	23	0	0	1	2	1	0	1	0	1	1	29	7	0	4	0	1	0	0	35	3	1	0	1	0	0	1	1	1		1	3	0	0	0	1	0	0	1	1	1	7	1	99	99	99	99	99	99
329	21	0	0	0	1	0	1	0	0	0	0	47	7	0	3	0	1	0	0	60	3	1	0	1	0	0	0	1	1														0
330	21	0	0	0	0	0	0	0	0	0	0	41	9	1	6	0	1	1	0	30	3	1	0	1	0	0	1	1	1
332	21	0	0	0	1	0	1	0	0	0	0	36	5	0	1	0	1	1	0	40	2	1	0	1	0	0	1	1	1														0
334	33	0	0	1	2	0	1	0	0	1	0	51	11	1	14	1	1	0	0	35	3	1	0	1	0	0	1	1	1														0
335	35	0	0	0	0	0	0	0	1	0	0	99	99	99	99	99	1	0	0	30	3	1	0	1	0	0	1	1	1
337	20	0	0	1	0	0	0	0	0	0	0	48	12	1	5	0	1	0	0	45	3	1	0	1	0	0	1	1	1		1	3	0	0	0	1	0	0	1	1	1	7	0
340	24	0	0	0	1	1	0	0	0	0	0	57	10	1	10	1	1	0	0	60	3	1	0	1	0	0	1	1	1		1	3	0	0	0	1	0	0	1	1	1	7
341	34	0	0	0	0	1	0	1	1	0	0	44	13	1	11	1	1	0	0	50	2	1	0	1	0	0	1	1	1
342	22	0	0	1	0	1	0	0	0	0	0	37	6	0	5	0	1	0	0	30	3	1	0	1	0	0	1	1	1		1	3	0	1			0	0	1	1	1	7	1	1
343	21	0	0	1	1	0	1	0	0	0	0	39	5	0	6	0	1	0	0	40	2	1	0	1	0	0	1	1	1		1	2	0	0	0	1	1					7
344	33	0	0	0	0	0	1	0	0	0	0	35	3	0	3	0	1	0	0	35	2	1	0	1	0	0	1	1	1		1	3	0	1			0	0	1	1	1	7	1	1
345	26	0	0	1	1	1	0	0	0	0	0	29	6	0	3	0	1	0	0	20	2	1	0	1	0	0	1	1	1		1	3	0	0	0	1	0	0	1	1	1	7	0
349	32	0	0	0	0	0	0	1	0	0	0	33	8	0	1	0	1	0	0	20	3	1	0	1	1			1	1														1	0	0	0	1	1
350	28	0	0	1	1	0	1	0	1	0	0	28	4	0	5	0	1	0	0	20	3	1	0	1	1			1	1		1	2	0	1			0	0	1	1	1	7	1	0	0	0	1	0	0
351	39	0	0	0	1	1	0	0	0	1	1	50	8	0	11	1	0	0	0	25	2	1	0	1	1			1	1		1	3	0	0	0	1	0	0	1	1	1	7
352	21	0	0	0	1	0	1	0	0	0	0	35	7	0	5	0	0	0	0	35	3	1	0	1	0	0	0	1	1		1	2	0	0	0	1	0	0	1	1	1	7	1	0	1			0	0
353	20	0	0	1	1	0	1	0	0	0	0	32	2	0	3	0	0	0	0	25	0	1	0	1	1			1	1		1	2	0	0	0	1	0	0	1	1	1	7
354	22	0	0	0	0	0	0	0	0	0	0	26	5	0	4	0	1	0	0	30	3	1	0	1	99	99	99	1	1		1	2	0	1			0	0	1	1	1	7	0
355	27	0	0	0	1	0	1	0	0	0	0	34	1	0	3	0	1	0	0	30	2	1	0	1	1			1	1		1	1	0	1			0	0	1	1	1	7	0
357	26	1	99	0	1	1	1	0	1	0	0	57	12	1	9	1	1	1	0	20	3	1	0	1	0	0	1	1	1		1	3	0	0	1	0	0	0	1	1	1	7
359	23	0	0	0	0	0	0	1	1	0	0	31	0	0	1	0	1	0	0	30	1	1	0	1	0	0	1	1	1		1	2	0	0	0	1	0	0	1	1	1	7	0
360	28	0	0	0	1	1	0	0	1	0	0	49	12	1	7	0	1	0	0	25	3	1	0	1	0	0	1	1	1		1	2	99	99	99	99	99	99	99	99	99	99	1	99	99	99	99	99	99
361	27	0	0	0	0	1	0	1	0	0	0	99	99	99	99	99	1	0	0	30	3	1	0	1	0	0	1	1	1														1	1
364	23	0	0	1	0	0	1	0	1	0	0	45	13	1	4	0	1	0	0	30	0	1	0	1	0	1	0	1	1		1	1	0	1			0	0	1	1	1	7	0
366	21	0	0	1	0	0	0	0	0	0	0	31	6	0	5	0	1	0	0	50	2	1	0	1	1			1	1		1	3	0	0	0	1	0	0	1	1	1	7	1	1
367	23	0	0	1	1	1	0	1	1	0	0	40	12	1	9	1	1	0	0	45	0	1	1	0	1			1	1		1	3	0	0	0	1	1					7	1	1
368	21	1	0	1	1	1	0	1	1	0	0	25	5	0	2	0	0	0	0	50	2	1	0	1	1			1	1		1	3	0	0	0	1	0	0	1	1	1	7
372	21	0	0	0	0	0	1	0	0	0	0	27	5	0	1	0	0	0	0	40	3	1	0	1	0	0	0	1	1		1	1	1										0
374	28	0	0	1	1	1	1	0	1	0	0	56	10	1	17	1	1	0	0	30	1	1	0	1	1			1	1		1	1	0	0	0	1	0	0	1	1	1	7	0
375	24	0	0	0	1	0	1	0	0	0	1	28	2	0	1	0	1	0	0	25	2	1	0	1	1			1	1
376	20	1	0	1	2	0	1	0	0	0	0	44	6	0	3	0	1	0	0	30	3	1	0	1	1			1	1		1	2	0	1			0	0	1	1	1	7	1	1
378	37	0	0	0	0	0	1	0	1	0	0	32	3	0	2	0	1	0	0	30	2	1	0	1	1			1	1		1	3	0	0	0	1	0	0	1	1	1	7
379	28	0	1	1	1	0	1	0	0	1	1	36	7	0	2	0	1	1	1	30	3	1	0	1	1			1	1		1	2	0	0	0	1	0	0	1	1	1	7
380	29	1	0	0	0	0	0	0	0	0	0	40	6	0	4	0	1	0	0	60	3	1	0	1	0	0	0	1	1		1	2	0	1			0	0	1	1	1	7	1	0	1			0	0
383	33	0	0	1	0	0	0	1	1	0	0	29	2	0	3	0	1	0	0	30	2	1	0	1	1			1	1		1	2	0	0	0	1	1					7
384	26	0	1	1	1	0	1	0	0	1	0	30	2	0	2	0	1	0	0	25	1	1	0	1	1			1	1		1	2	0	0	0	1	0	0	1	1	1	7
385	36	0	1	0	1	0	0	1	0	0	0	48	15	1	6	0	1	0	0	25	3	1	0	1	1			1	1		1	2	0	0	0	1	0	0	1	1	1	7
386	31	0	0	0	1	1	0	0	0	0	0	36	3	0	3	0	1	0	0	40	3	1	0	1	0	0	1	1	1		1	2	0	0	0	1	0	0	1	1	1	7	0
387	23	0	0	1	1	0	0	0	1	0	0	46	9	1	6	0	1	1	0	30	0	1	0	1	0	0	1	1	1		1	3	0	0	0	1	0	0	1	1	1	7	0
388	39	0	0	0	2	0	1	0	1	0	0	42	9	1	9	1	1	0	0	40	3	1	0	1	1			1	1		1	3	0	0	0	1	1					7	0
389	36	0	0	0	1	0	1	0	0	0	0	28	3	0	3	0	1	0	0	30	2	1	0	1	0	0	1	1	1		1	2	0	0	0	1	0	0	1	1	1	7
390	33	0	0	1	1	0	0	1	0	0	0	45	8	0	12	1	1	0	0	35	3	1	0	1	0	0	1	1	1														1	0	1			0	0
391	27	0	1	1	1	1	0	0	0	1	0	99	99	99	99	99	0	1	0	30	2	1	0	1	0	0	1	1	1
392	29	0	0	0	1	1	0	1	0	0	0	38	8	0	1	0	0	0	0	30	2	1	0	1	0	0	1	1	1		1	2	0	0	0	1	0	0	1	1	1	7	1	0	0	0	1	0	0
393	31	0	0	0	1	1	0	0	1	0	0	48	6	0	11	1	1	0	0	30	2	1	0	1	0	0	1	1	1		1	2	0	0	0	1	0	0	1	1	1	7	0
395	25	1	1	1	2	0	0	1	0	1	0	36	6	0	4	0	1	0	0	30	3	1	0	1	0	0	0	1	1
398	25	1	0	0	0	0	0	1	0	0	0	33	6	0	5	0	1	0	0	25	2	1	0	1	0	0	1	1	1		1	2	0	0	0	1	0	0	1	1	1	7	0
400	23	0	0	0	0	1	1	0	0	1	0	44	8	0	4	0	1	0	0	30	3	1	0	1	1			1	1		1	2	0	0	1	0	0	1	0	1	1	7	1	0	1			0	1
402	30	0	0	0	1	0	0	0	0	0	0	27	5	0	1	0	1	0	0	45	2	1	0	1	0	0	1	1	1		1	2	0	1			0	0	1	1	1	7	1	1
403	22	0	0	1	1	1	1	0	0	1	0	38	4	0	4	0	1	0	0	40	2	1	0	1	1			1	1		1	2	0	0	0	1	1					7	0
406	27	0	0	0	1	0	1	0	0	1	0	25	5	0	8	0	1	0	0	30	0	1	0	1	0	0	1	1	1		1	3	0	0	0	1	0	0	1	1	1	7	0
409	27	0	0	0	1	1	0	0	0	0	0	54	14	1	5	0	1	0	0	25	3	1	0	1	0	0	0	1	1		1	2	0	1			0	0	1	1	1	7	0
410	22	0	0	0	1	1	1	0	0	0	0	47	8	0	8	0	1	0	0	40	3	1	0	1	0	0	0	1	1		1	1	0	0	0	1	1					7	0
412	20	0	0	0	1	1	1	0	0	0	0	45	16	1	14	1	1	0	0	25	0	1	0	1	0	0	0	1	1
415	34	0	0	0	1	0	0	1	0	1	0	29	12	1	6	0	1	0	0	30	2	1	0	1	1			1	1		1	3	0	0	0	1	0	0	1	1	1	7	1	0	0	0	1	0	0
417	21	0	0	1	1	0	1	0	0	0	0	47	8	0	3	0	1	0	0	40	3	1	0	1	0	0	1	1	1		1	3	0	0	0	1	0	0	1	1	1	7	1	0	0	0	1	1
419	38	0	0	0	1	1	0	1	0	0	0	43	8	0	7	0	1	0	0	35	3	1	0	1	0	0	1	1	1														1	0	0	0	1	0	0
420	20	0	0	1	1	0	0	0	0	0	1	44	5	0	5	0	1	0	0	25	2	1	0	1	0	0	1	1	1		1	3	0	0	0	1	0	0	1	1	1	7	0
424	32	0	0	1	1	0	1	0	0	1	0	43	13	1	5	0	1	0	0	30	3	1	0	1	0	0	1	1	1		1	1	0	0	0	1	0	0	1	1	1	7	0
425	36	0	0	1	1	1	0	1	0	1	0	47	5	0	12	1	1	0	0	50	2	1	0	1	0	0	1	1	1		1	2	0	0	1	0	0	0	1	1	1	7	1	0	0	0	1	0	0
426	23	0	0	1	0	1	0	0	0	0	0	48	11	1	4	0	0	0	0	40	2	1	0	1	0	0	1	1	1		1	2	0	0	0	1	0	0	1	1	1	7	0
427	26	1	0	0	1	1	0	0	0	1	0	44	9	1	4	0	0	0	0	45	3	1	0	1	0	0	0	1	1		1	2	0	0	0	1	1					7	0
428	22	0	0	0	1	1	1	0	0	0	0	33	14	1	9	1	1	0	0	30	3	1	0	1	0	0	0	1	1		1	2	0	0	0	1	0	0	1	1	1	7	0
431	27	0	0	0	1	1	0	0	0	0	0	44	7	0	7	0	0	0	0	40	3	1	0	1	0	1	0	1	1		1	2	0	0	0	1	1					7	0
436	23	0	0	0	0	1	0	0	0	0	0	40	9	1	4	0	0	0	0	25	3	1	0	1	0	0	1	1	1		1	3	0	1			0	0	1	1	1	7	0
441	26	0	0	0	1	1	0	0	0	1	1	53	11	1	10	1	1	0	0	60	3	1	0	1	0	0	0	1	1
442	28	0	0	1	1	1	0	0	1	0	0	37	8	0	3	0	1	0	0	25	2	1	0	1	0	0	0	1	1														0
443	22	0	0	0	1	1	1	0	0	0	0	46	5	0	3	0	1	0	0	20	2	1	0	1	0	0	1	1	1		1	1	0	0	0	1	1					7	0
447	32	0	0	0	1	0	0	0	1	0	1	25	4	0	0	0	1	0	0	25	2	1	0	1	0	0	1	1	1		1	2	0	0	0	1	1					7	0
448	34	0	0	1	1	1	1	0	0	1	0	58	13	1	9	1	1	0	0	60	2	1	0	1	1			1	1
449	24	0	0	0	0	1	0	0	1	0	0	36	12	1	8	0	1	0	0	40	3	1	0	1	1			1	1		1	2	0	0	0	1	1					7	0
462	21	0	0	0	1	1	1	0	0	0	0	48	13	1	6	0	1	0	0	50	2	1	0	1	0	0	0	1	1		1	3	0	1			0	0	1	1	1	7
463	26	0	0	0	0	1	1	0	0	0	0	45	10	1	4	0	1	0	0	25	2	1	0	1	0	0	1	1	1		1	3	0	0	0	1	0	0	1	1	1	7	1	0	0	0	1	1
465	21	0	0	0	0	1	1	0	0	0	0	44	9	1	7	0	1	0	0	30	3	1	0	1	0	0	1	1	1		1	2	0	1			0	0	1	1	1	7	1	1
468	27	0	0	1	0	1	1	0	0	0	0	58	13	1	5	0	1	0	0	30	3	1	0	1	0	0	1	1	1		1	2	0	0	0	1	0	0	1	1	1	7	1	1
470	28	0	0	1	1	0	0	0	1	0	0	35	3	0	5	0	0	0	0	40	1	1	0	1	0	0	1	1	1		1	2	0	0	0	1	0	0	1	1	1	7	0
471	25	1	0	0	1	1	1	0	0	1	0	39	6	0	2	0	0	0	0	35	3	1	0	1	0	0	1	1	1		1	2	0	0	0	1	1					7	0
472	32	0	0	1	0	1	1	0	0	0	1	37	8	0	9	1	1	1	0	60	3	1	0	1	0	0	0	1	1		1	2	0	0	0	1	1					7	1	1
473	32	0	0	1	1	1	0	0	0	0	0	36	5	0	6	0	1	0	0	25	3	1	0	1	0	0	1	1	1		0	0											0
475	36	0	0	0	0	1	1	0	0	0	0	32	3	0	2	0	1	0	0	25	3	1	0	1	0	0	1	1	1														0
480	21	0	0	1	0	1	1	0	0	0	0	25	5	0	4	0	1	0	0	25	2	1	0	1	0	0	1	1	1
482	20	0	0	0	1	1	0	1	0	0	0	36	5	0	3	0	1	0	0	30	3	1	0	1	0	0	0	1	1		1	3	0	0	0	1	1					7	0
485	25	0	0	1	1	1	1	1	0	0	0	36	9	1	0	0	1	0	0	30	3	1	0	1	0	0	1	1	1		1	3	0	0	0	1	0	0	1	1	1	7	0
486	28	0	0	0	1	1	1	0	0	0	0	42	4	0	5	0	1	0	0	14	2	1	0	1	0	0	1	1	1		1	3	0	0	0	1	0	0	1	1	1	7	0
490	23	0	0	1	1	0	1	0	0	0	0	35	5	0	6	0	1	0	0	25	2	1	0	1	0	0	1	1	1		1	2	1										0
491	32	1	0	0	1	1	0	0	0	0	0	49	13	1	2	0	1	0	0	30	3	1	0	1	0	0	1	1	1		1	3	0	0	0	1	0	0	1	1	1	7	0
492	29	0	0	0	0	0	1	0	1	0	0	33	11	1	8	0	1	0	0	60	3	1	0	1	0	0	0	1	1		1	3	0	0	0	1	1					7	0
495	24	0	0	0	2	1	0	0	0	0	0	45	10	1	13	1	1	0	0	50	3	1	0	1	0	0	1	1	1
496	21	0	0	0	1	1	0	1	1	0	0	40	10	1	9	1	1	0	0	40	3	1	0	1	0	0	1	1	1														1	0	1			1
498	22	0	0	0	0	0	1	0	0	0	0	34	6	0	5	0	1	0	0	50	0	1	0	1	1			1	1		0	0											0
501	33	0	1	1	0	1	1	0	1	1	0	35	6	0	6	0	1	0	0	60	3	1	0	1	0	0	0	1	1		1	2	0	0	0	1	1					7	1	99	99	99	99	99	99
502	29	0	0	0	1	1	1	0	0	0	0	38	7	0	1	0	0	0	0	40	3	1	0	1	0	0	1	1	1
503	30	1	0	0	1	1	0	0	0	0	0	32	11	1	6	0	1	0	0	30	2	1	0	1	0	0	1	1	1		1	2	0	0	0	1	0	0	1	1	1	7	0
505	26	0	0	1	1	1	0	0	1	0	0	33	3	0	3	0	0	0	0	45	3	1	0	1	0	0	0	1	1		1	3	0	1			1					2
508	23	0	0	0	2	1	1	0	1	0	0	31	3	0	1	0	1	0	0	40	1	1	0	1	0	0	1	1	1		1	2	0	0	0	1	0	0	1	1	1	7
510	27	0	0	0	0	1	1	0	1	0	0	57	14	1	4	0	1	0	0	60	0	1	0	1	0	0	0	1	1		0	0
515	21	0	0	1	2	1	1	0	0	0	0	35	7	0	3	0	1	0	0	30	2	1	0	1	0	0	1	1	1
517	31	1	1	0	1	1	1	0	1	1	0	42	8	0	9	1	1	0	0	20	0	1	0	1	0	0	1	1	1		1	3	0	0	0	1	0	0	1	1	1	7	0
518	23	0	0	0	1	0	0	0	1	0	0	60	12	1	7	0	1	0	0	40	3	1	0	1	0	0	0	1	1		1	3	0	1			0	0	1	1	1	7	1	99	99	99	99	99	99
519	26	0	1	1	1	1	0	0	1	1	0	45	6	0	0	0	0	0	0	40	3	1	0	1	0	0	1	1	1		1	3	0	1			0	0	0	1	1	7	0
521	27	0	0	1	0	0	0	1	0	1	0	40	4	0	11	1	1	0	0	25	2	1	0	1	0	0	1	1	1
526	25	0	0	0	1	1	1	0	0	0	0	30	5	0	3	0	1	0	0	75	3	1	0	1	0	0	0	1	1		1	2	0	0	0	0	1					7	0
528	31	0	0	0	0	1	1	0	0	0	0	53	6	0	3	0	1	0	0	50	0	1	0	1	0	0	1	1	1		1	2	0	0	0	1	0	0	1	1	1	7	0
530	29	0	0	0	1	1	0	0	1	0	0	50	9	1	5	0	1	1	0	30	2	1	0	1	0	0	1	1	1
531	22	0	0	1	0	0	1	0	0	0	0	30	3	0	3	0	1	0	0	45	1	1	0	1	0	0	0	1	1		0	0											0
532	30	0	0	1	0	1	0	1	1	0	0	37	7	0	5	0	1	0	0	30	3	1	0	1	0	0	1	1	1														0
534	24	0	0	1	0	1	1	0	0	0	0	44	11	1	3	0	1	0	0	60	3	1	0	1	0	0	1	1	1		0	0											0
535	27	0	0	1	2	1	0	1	0	0	0	34	9	1	4	0	1	0	0	35	2	1	0	1	0	0	1	1	1		0	0											0
536	28	0	0	1	1	1	1	0	0	0	0	34	11	1	11	1	1	0	0	40	3	1	0	1	0	0	1	1	1		1	2	0	1			0	0	1	1	1	7	1	1
537	26	0	0	0	1	1	0	0	1	0	0	45	9	1	6	0	1	0	0	40	3	1	0	1	0	0	1	1	1		0	0											0
538	23	1	0	1	1	1	0	0	0	0	0	37	8	0	8	0	1	0	0	40	2	1	0	1	0	0	0	1	1		1	3	1										0
539	24	0	0	1	0	1	0	0	0	0	0	39	9	1	4	0	1	0	0	60	1	1	0	1	1			1	0	1	1	99	99	99	99	99	99	99	99	99	99	99	1	1
540	29	0	0	1	1	1	1	1	0	0	0	47	15	1	6	0	1	0	0	40	2	1	0	1	0	0	1	1	1		0	0											0
541	27	0	0	1	1	1	0	0	1	0	0	51	10	1	10	1	1	0	0	99	2	99	99	99	99	99	99	99	99	99	1	1	0	0	0	1	1					7
542	32	0	0	0	0	1	0	0	1	0	0	49	10	1	7	0	1	0	0	40	3	1	0	1	0	0	0	1	1		1	3	0	1			0	0	1	1	1	7	1	0	0	0	1	0	0
547	29	0	0	0	0	1	1	1	1	0	0	27	8	0	1	0	1	0	0	30	3	1	0	1	0	0	1	1	1														1	0	0	0	1	1
548	21	0	0	0	0	1	0	1	0	0	0	53	9	1	4	0	1	0	0	30	3	1	0	1	0	0	1	1	1														1	1
549	33	0	0	1	1	1	0	0	1	1	0	42	4	0	5	0	1	0	0	40	1	1	0	1	0	0	1	1	1		0	0											0
552	20	0	0	0	1	1	0	1	0	0	0	39	9	1	4	0	1	0	0	45	2	1	0	1	0	0	1	1	1		1	2	0	0	0	1	1					7	0
553	32	0	0	0	0	1	1	0	0	0	1	45	9	1	6	0	1	0	0	30	3	1	0	1	0	0	0	1	1		1	2	0	1			0	0	1	1	1	7	0
555	32	0	0	0	0	0	1	0	0	0	0	46	8	0	0	0	1	0	0	30	3	1	0	1	0	0	1	1	1		1	1	0	0	0	1	0	0	1	1	1	7	0
558	34	0	0	0	0	1	1	0	1	0	0	26	3	0	1	0	1	0	0	90	2	1	0	1	0	0	1	1	1														0
559	22	0	0	1	1	1	0	0	0	0	0	38	6	0	2	0	1	0	0	45	2	1	0	1	0	0	1	1	1														0
561	22	0	0	0	1	1	0	0	0	0	0	30	9	1	5	0	1	0	0	20	3	1	0	1	0	0	1	1	1		1	2	0	0	0	1	0	0	1	1	1	7	0
562	28	0	0	0	1	1	1	0	0	1	0	48	9	1	8	0	1	0	0	25	2	1	0	1	0	0	0	1	1		0	0											0
563	22	0	0	0	1	99	99	99	0	0	0	39	6	0	2	0	1	0	0	40	3	1	0	1	1			1	1
564	34	0	0	0	0	1	1	0	0	0	0	31	7	0	4	0	1	0	0	50	2	1	0	1	1			1	1		1	2	0	0	0	1	1					7
565	28	0	0	0	1	1	0	0	0	0	0	41	8	0	1	0	1	0	0	40	3	1	0	1	0	1	0	1	1		1	2	0	1			0	0	1	1	1	7	0
569	31	0	0	0	0	1	99	1	0	0	0	30	8	0	0	0	1	0	0	30	3	1	0	1	0	0	0	1	1														1	0	0	1	0	1
570	27	0	0	0	0	1	0	0	0	0	0	42	4	0	10	1	1	0	0	30	2	1	0	1	0	0	0	1	1		1	99	99	99	99	99	99	99	99	99	99	99	0
572	20	1	1	1	1	1	1	1	0	0	0	53	18	1	7	0	1	0	0	30	2	1	0	1	0	0	1	1	1		1	3	0	0	0	1	0	0	1	1	1	7	1	0	1			0	0
573	22	0	0	1	0	1	0	1	1	0	0	45	11	1	7	0	1	0	0	40	3	1	0	1	0	0	0	1	1		1	3	0	1			0	0	1	1	1	7	0
575	20	0	0	0	2	1	0	0	0	0	0	40	16	1	2	0	1	0	0	35	2	1	0	1	0	0	1	1	1		1	3	0	0	1	0	0	0	1	1	1	7	1	0	1			0	0
578	34	0	0	0	0	1	0	1	1	0	0	47	5	0	7	0	1	0	0	30	2	1	0	1	0	0	1	1	1
579	21	1	0	0	1	1	0	0	0	0	0	49	11	1	10	1	1	0	0	35	1	1	0	1	0	0	1	1	1		1	1	0	0	0	1	1					7	0
581	33	0	0	0	1	1	0	1	1	0	0	38	15	1	13	1	1	0	0	45	2	1	0	1	0	0	0	1	1		1	3	0	1			0	0	1	1	1	7	1	1
584	28	1	1	0	1	1	0	0	1	0	0	51	4	0	6	0	1	0	0	25	3	1	0	1	0	0	1	1	1		1	2	0	0	0	1	0	0	1	1	1	7
585	27	0	0	1	1	1	0	0	1	0	0	40	2	0	11	1	1	0	0	35	2	1	0	1	0	0	1	1	1		1	2	0	0	0	1	1					7	1	1
587	24	0	0	0	0	0	0	0	0	0	0	46	8	0	5	0	1	0	0	55	3	1	0	1	0	0	1	1	1		1	2	0	0	0	1	0	0	1	1	1	7	0
588	30	0	0	0	1	1	0	1	0	1	0	45	12	1	3	0	1	0	0	45	3	1	0	1	0	0	1	1	1		1	3	0	0	0	1	0	0	1	1	1	7
589	25	0	1	1	1	1	1	0	0	1	0	55	13	1	15	1	1	0	0	30	3	1	0	1	0	0	1	1	1		1	3	0	0	0	1	0	0	1	1	1	7	1	0	1			0	0
590	22	1	0	1	1	1	0	0	0	0	0	43	12	1	4	0	1	0	0	40	2	1	0	1	0	0	1	1	1
591	21	0	0	0	1	1	1	0	0	0	0	37	12	1	6	0	1	1	0	40	3	1	0	1	0	0	1	1	1		1	2	0	0	0	1	0	0	1	1	1	7	0
592	26	0	0	0	1	1	1	0	1	0	0	27	1	0	4	0	1	0	0	30	2	1	0	1	0	0	1	1	1		1	2	0	0	0	1	0	0	1	1	1	7	0
593	20	0	0	1	1	1	1	0	1	0	0	40	12	1	4	0	1	0	0	45	3	1	0	1	0	0	1	1	1														1	1
594	24	0	0	1	1	0	0	0	0	1	0	31	7	0	11	1	1	0	0	50	3	1	0	1	0	0	0	1	1
595	36	0	1	0	1	1	1	1	0	0	0	70	11	1	6	0	1	0	0	30	3	1	0	1	0	0	1	1	1
597	23	0	0	0	0	1	0	0	0	0	1	31	6	0	1	0	1	0	0	40	3	1	0	1	0	0	0	1	1		1	2	0	1			0	0	1	1	1	7
601	36	0	0	0	1	0	1	0	0	1	0	27	1	0	0	0	1	0	0	75	3	1	0	1	0	0	1	1	1		1	3	0	0	0	1	0	0	1	1	1	7	0
602	22	0	0	1	1	0	1	0	1	0	0	28	6	0	5	0	1	0	0	30	1	1	0	1	0	0	1	1	1
603	25	0	0	1	1	1	1	1	1	0	0	38	6	0	6	0	1	0	0	50	1	1	0	1	0	0	1	1	0	0													0
605	26	0	0	0	1	1	1	1	0	0	0	49	15	1	9	1	1	0	0	30	3	1	0	1	0	0	1	1	1		1	2	0	0	0	1	0	0	1	1	1	7	1	1
606	34	0	0	0	0	1	1	1	1	0	0	49	11	1	6	0	1	0	0	45	3	1	0	1	0	0	1	1	1		1	1	0	0	0	1	0	0	1	1	1	7	1	0	0	0	1	1
607	28	0	0	1	2	1	0	1	0	0	0	30	8	0	4	0	1	0	0	45	3	1	0	1	0	0	1	1	1		1	2	0	0	0	1	0	0	1	1	1	7	1	1
608	25	0	0	1	1	1	1	0	0	1	0	36	9	1	10	1	1	0	0	45	3	1	0	1	0	0	1	1	1														1	1
609	22	0	0	0	0	1	1	0	0	0	0	41	10	1	7	0	1	0	0	45	3	1	0	1	0	0	1	1	1		0	0											0
610	20	0	0	0	1	1	0	0	0	0	0	30	3	0	1	0	1	0	0	20	2	1	0	1	1			1	1		1	2	0	1			0	0	1	1	1	7	0
611	26	0	0	1	1	1	0	0	1	0	0	34	12	1	6	0	1	0	0	30	3	1	0	1	1			1	1		1	2	1
612	28	0	0	0	1	1	1	0	1	0	0	39	12	1	7	0	1	0	0	20	3	1	0	1	1			1	1		1	1	0	0	1	0	1					7	0
614	22	0	0	1	1	1	0	1	0	1	0	34	9	1	7	0	1	0	0	60	3	1	0	1	0	0	0	1	1		1	3	0	1			0	0	1	1	1	7	1	1
615	27	0	0	0	0	1	1	1	0	0	0	39	8	0	1	0	1	0	0	60	3	1	0	1	0	0	0	1	1		1	3	0	0	0	1	0	1	0	1	1	7
616	20	0	0	0	0	0	0	0	0	0	0	29	5	0	5	0	1	0	0	45	1	1	0	1	0	0	1	1	1		1	1	0	1			0	0	1	1	1	7	0
617	31	0	0	0	1	1	1	0	1	1	0	46	13	1	10	1	1	0	0	40	3	1	0	1	0	0	1	1	1		1	2	0	0	0	1	0	0	1	1	1	7	0
618	21	0	0	1	1	1	0	0	0	0	0	35	1	0	0	0	1	0	0	40	3	1	0	1	0	0	1	1	1		0	0											0
619	23	0	0	1	1	1	0	0	0	0	0	45	12	1	3	0	1	0	0	35	3	1	0	1	0	0	1	1	1		1	2	0	1			0	0	1	1	1	7	0
624	30	0	1	0	1	1	0	1	1	0	0	62	10	1	8	0	1	0	0	40	3	99	99	99	99	99	99	99	99	99													1	0	0	0	1	1
625	32	0	0	0	1	1	0	0	1	1	0	46	10	1	6	0	1	0	0	35	2	1	0	1	0	0	1	1	1
626	20	0	0	1	1	1	0	1	0	0	0	45	9	1	3	0	1	0	0	40	2	1	1	0	0	0	1	1	1		1	3	0	1			1					0
630	27	0	0	0	1	1	1	0	0	0	0	32	14	1	2	0	1	0	0	30	3	1	0	1	0	0	1	1	1		1	3	0	0	0	1	0	0	1	1	1	7	0
631	24	1	0	0	1	1	0	1	0	0	0	41	7	0	1	0	1	1	0	18	2	1	0	1	0	0	1	1	1		1	2	0	0	0	1	0	0	1	1	1	7
632	39	0	0	1	0	1	1	1	1	1	0	40	4	0	1	0	1	0	0	25	3	1	0	1	0	0	1	1	1		1	3	0	0	0	1	0	0	1	1	1	7	0
633	29	0	0	0	0	1	0	0	0	0	0	44	4	0	4	0	1	0	0	60	3	1	0	1	0	0	1	1	1		1	1	0	0	0	1	0	0	1	1	1	7	0
634	21	0	0	1	0	1	0	1	0	0	0	38	19	1	18	1	1	0	0	15	3	1	0	1	0	0	0	1	1		1	3	0	0	0	1	0	0	1	1	1	7	1	1
635	24	0	0	0	0	0	0	0	0	0	0	41	8	0	7	0	1	0	0	20	2	1	0	1	0	0	0	1	1		1	1	0	1			0	0	1	1	1	7	1	1
637	35	0	0	0	0	1	0	1	0	0	1	35	11	1	2	0	1	0	0	45	2	1	0	1	0	0	1	1	1
639	22	0	0	0	1	1	1	0	1	0	0	34	7	0	2	0	1	0	0	40	2	1	0	1	0	0	1	0	1
640	28	0	0	1	1	0	0	1	1	0	1	43	7	0	10	1	1	0	0	30	2	1	0	1	0	0	1	1	1		0	0											0
641	29	0	0	0	0	0	1	0	1	0	0	24	0	0	1	0	1	0	0	60	3	1	0	1	0	0	1	1	1														1	99	99	99	99	99	99
642	23	0	0	0	1	1	0	0	0	0	0	39	8	0	8	0	1	0	0	30	2	1	0	1	0	0	1	1	1		1	1	0	0	0	1	0	0	1	1	1	7	0
646	24	1	0	0	1	1	1	1	0	0	0	31	3	0	2	0	1	0	0	25	2	1	0	1	0	0	1	1	1		1	3	0	0	0	1	0	0	1	1	1	7	0
647	22	0	0	0	1	1	0	0	0	0	1	36	3	0	1	0	1	0	0	25	2	1	0	1	0	0	1	1	1		1	2	0	0	0	1	0	0	1	1	1	7	0
648	30	0	0	1	0	1	1	0	1	0	0	42	4	0	5	0	1	0	0	40	2	1	0	1	0	0	1	1	1		1	3	0	0	0	1	0	0	1	1	1	7	1	1
650	32	0	0	0	0	1	0	1	1	0	1	65	16	1	13	1	1	0	0	30	2	1	0	1	0	0	1	1	1														1	99	99	99	99	99	99
652	28	0	0	0	1	1	0	1	0	1	0	29	8	0	3	0	1	0	0	30	3	1	0	1	0	0	1	1	1		1	2	0	0	0	1	1					7	1	1
654	22	0	0	0	1	0	0	0	0	0	0	34	7	0	2	0	1	0	0	30	2	1	0	1	0	0	1	1	1		0	0											1	1
655	22	0	0	1	1	0	0	0	0	0	0	35	0	0	3	0	1	0	0	30	2	1	0	1	0	0	1	1	1		1	2	0	0	0	1	0	0	1	1	1	7	0
656	20	0	0	0	1	1	0	0	0	0	0	36	12	1	6	0	1	0	0	54	2	1	0	1	0	0	0	1	1		0	0											1	1
657	21	0	0	0	1	0	0	1	0	0	0	42	12	1	2	0	1	0	0	60	3	1	0	1	0	0	0	1	1		1	2	0	0	0	1	0	0	1	1	1	7	1	1
658	22	0	0	1	0	1	1	0	0	0	0	50	4	0	2	0	1	0	0	60	2	1	0	1	0	0	1	1	1		1	2	0	0	0	1	0	0	1	1	1	7
659	32	0	1	1	0	0	1	0	0	1	0	38	6	0	4	0	1	0	0	40	2	1	0	1	0	0	1	1	1		1	2	0	0	0	1	1					7
660	25	0	0	0	1	1	0	1	0	0	0	38	7	0	2	0	1	0	0	60	2	1	0	1	0	0	1	1	1		1	2	0	0	0	1	0	0	1	1	1	7
661	31	1	0	1	0	1	0	0	0	0	0	40	5	0	3	0	1	0	0	50	2	1	0	1	0	0	0	1	1		1	2	1										0
663	20	0	0	1	0	0	0	1	0	0	0	42	3	0	5	0	1	0	0	40	3	1	0	1	0	0	1	1	1		1	99	0	1			0	0	1	1	1	7	0
664	31	0	0	0	1	0	0	0	0	1	0	29	5	0	3	0	1	0	0	40	1	1	0	1	0	0	1	1	1		1	2	0	0	0	1	0	0	1	1	1	7	0
665	39	0	0	1	0	1	1	0	1	1	0	42	12	1	8	0	1	0	0	40	3	1	0	1	0	0	0	1	1		1	3	0	1			0	0	1	1	1	7	1	0	0	0	1	1
668	20	0	0	1	0	1	0	1	0	0	0	52	14	1	6	0	1	0	0	40	3	1	0	1	0	0	0	1	1		1	3	0	0	0	1	0	0	1	1	1	7	1	1
669	28	0	0	1	1	0	0	1	1	0	0	38	13	1	7	0	1	0	0	45	2	1	0	1	0	0	1	1	1		1	3	0	0	0	1	0	0	1	1	1	7	1	1
670	20	0	0	1	1	0	1	0	0	0	0	44	15	1	6	0	1	0	0	30	3	1	0	1	0	0	1	1	1
671	27	0	0	0	1	0	1	0	1	0	1	58	9	1	4	0	1	0	0	30	2	1	0	1	0	0	1	1	1		1	3	0	0	0	1	0	0	1	1	1	7	1	0	0	0	1	1
672	21	0	0	0	1	0	1	0	1	0	0	33	7	0	6	0	1	0	0	25	3	1	0	1	0	0	1	1	1		1	3	0	0	0	1	0	0	1	1	1	7	0
674	21	0	0	0	1	1	0	1	0	0	0	49	11	1	6	0	1	0	0	45	3	1	0	1	0	0	1	1	1		1	2	0	0	0	1	0	0	1	1	1	7	0
676	35	0	0	0	0	1	0	0	1	0	0	43	0	0	2	0	1	0	0	30	0	1	0	1	0	0	1	1	1		1	2	0	1			0	0	1	1	1	7	0
677	24	0	0	1	1	1	0	0	1	0	0	34	3	0	1	0	1	0	0	60	3	1	0	1	0	0	0	1	1		1	2	0	0	0	1	0	1	0	1	1	7
678	32	0	0	1	1	1	0	1	1	1	0	69	18	1	19	1	1	0	0	55	0	1	0	1	0	0	1	1	1		1	3	0	0	0	1	0	0	1	1	1	7	0
684	31	0	0	1	0	0	1	0	1	0	0	35	5	0	9	1	1	0	0	50	2	1	0	1	0	0	1	1	1														1	1
685	30	0	0	1	1	0	0	0	0	1	0	38	6	0	6	0	1	0	0	60	1	1	0	1	0	0	0	1	1		1	3	0	1			0	0	1	1	1	7	0
686	31	0	0	0	1	1	1	0	1	0	0	40	8	0	5	0	1	0	0	50	3	1	0	1	0	0	1	1	1		1	3	0	0	0	1	0	0	1	1	1	7	0
687	29	0	0	0	1	1	1	0	1	0	0	32	5	0	2	0	1	0	0	30	2	1	0	1	0	0	1	1	1		1	3	0	0	0	1	0	0	1	1	1	7	0
690	23	0	0	1	1	0	1	0	1	0	0	37	1	0	5	0	1	0	0	30	2	1	0	1	0	0	1	1	1		1	2	0	0	1	0	1					7
691	20	0	0	1	0	1	1	0	1	0	0	31	13	1	3	0	1	0	0	30	0	1	0	1	0	0	1	1	1		1	2	0	0	0	1	1					7	1	0	0	0	1	1
692	34	0	0	0	0	1	0	0	0	1	0	29	4	0	2	0	1	0	0	45	1	1	0	1	0	0	1	1	1		1	3	0	0	0	1	0	0	1	1	1	7	1	1
694	20	1	0	0	1	0	0	0	0	0	0	30	6	0	3	0	1	0	0	30	2	1	0	1	0	0	0	1	1		1	2	0	1			0	0	1	1	1	7	0
695	22	0	0	1	1	0	1	0	1	0	0	38	4	0	3	0	1	0	0	25	2	1	0	1	0	0	0	1	1		1	2	0	1			0	0	1	1	1	7
696	28	0	0	1	1	1	0	0	0	0	0	39	8	0	3	0	1	0	0	45	3	1	0	1	0	0	1	1	1		1	3	0	0	0	1	0	0	1	1	1	7	1	1
697	29	0	0	0	0	0	1	0	0	0	0	42	2	0	1	0	1	0	0	75	3	1	0	1	0	0	1	1	1		1	3	0	0	0	1	0	0	1	1	1	7	1	0	0	0	1	1
699	20	0	0	0	1	0	0	0	0	0	0	29	4	0	3	0	0	0	0	25	0	99	99	99	99	99	99	99	99	99	0	0											0
701	25	0	0	0	1	1	1	0	0	0	0	30	4	0	3	0	1	0	0	20	2	1	0	1	0	0	1	1	1		1	3	0	0	0	1	0	0	1	1	1	7	0
702	31	0	0	0	1	1	0	0	0	1	0	45	19	1	10	1	1	0	0	40	3	1	0	1	0	0	0	1	1		1	3	0	0	0	1	1					7	0
703	24	1	0	0	0	1	0	0	0	0	0	31	9	1	3	0	1	0	0	30	0	1	0	1	0	0	0	1	1		0	0											0
704	20	1	0	0	0	1	1	0	0	0	0	29	4	0	4	0	1	0	0	60	2	1	0	1	0	0	1	1	1		1	2	0	0	0	1	1					7	0
705	35	0	0	0	0	0	1	0	1	0	0	30	5	0	3	0	1	0	0	30	3	1	0	1	0	0	1	1	1		1	3	0	1			0	0	1	1	1	7	0
706	24	0	0	0	1	1	0	1	0	1	0	56	15	1	19	1	1	0	0	45	3	1	0	1	0	0	1	1	1
708	22	0	0	0	1	0	1	0	0	0	0	30	3	0	1	0	1	0	0	45	3	1	0	1	0	0	1	1	1		1	3	0	0	0	1	1					7	0
710	24	0	1	1	0	0	1	0	0	1	0	39	5	0	6	0	1	0	0	45	3	1	0	1	0	0	1	1	1		1	3	0	0	0	1	0	0	1	1	1	7	0
711	32	0	1	0	0	1	1	0	1	1	0	44	7	0	5	0	1	0	0	35	2	1	0	1	0	0	1	1	1		1	3	0	0	0	1	1					7	0
712	23	0	0	0	1	1	0	1	0	1	0	33	8	0	7	0	1	0	0	60	3	1	0	1	0	0	1	1	1														0
713	22	1	0	0	0	1	0	1	0	0	1	43	8	0	6	0	1	0	0	50	3	1	0	1	0	0	1	1	1		1	3	0	0	0	1	0	0	1	1	1	7	1	1
715	20	0	0	0	1	1	0	1	0	0	0	46	12	1	7	0	1	0	0	40	2	1	0	1	0	0	0	1	1		1	2	0	0	0	1	0	0	1	1	1	7	0
716	32	0	0	0	0	0	1	0	0	0	0	37	7	0	5	0	1	0	0	40	3	1	0	1	0	0	1	1	1		1	3	0	0	0	1	0	0	1	1	1	7	0
717	26	1	0	1	1	1	0	0	1	0	0	30	4	0	4	0	1	0	0	40	2	1	0	1	0	0	0	1	1		1	1	0	1			0	0	1	1	1	7	0
718	20	0	0	0	1	1	0	0	0	0	0	45	9	1	8	0	1	0	0	45	2	1	0	1	0	0	1	1	1														0
719	24	0	0	0	0	1	0	0	0	0	0	35	7	0	7	0	1	0	0	50	2	1	0	1	0	0	1	1	1		1	2	0	0	0	1	0	0	1	1	1	7	1	0	0	0	1	1
720	21	1	0	0	1	1	1	0	0	0	0	36	8	0	5	0	1	0	0	50	3	1	0	1	0	0	1	1	1		1	3	0	0	0	1	0	0	1	1	1	7
722	24	1	0	0	1	1	0	1	0	0	0	54	16	1	1	0	1	0	0	35	3	1	0	1	0	0	1	1	1		1	3	0	0	0	1	0	0	1	1	1	7	0
723	31	0	0	0	0	0	1	0	0	0	0	33	4	0	4	0	1	0	0	30	2	1	0	1	0	0	1	1	1		1	2	0	0	1	0	1					7	0
724	21	0	1	1	1	1	0	1	0	0	0	55	18	1	8	0	1	0	0	30	2	1	0	1	0	0	1	1	1		1	3	0	0	0	1	0	0	1	1	1	7	1	0	0	0	1	1
725	26	0	0	0	0	0	1	0	0	0	0	37	4	0	2	0	1	0	0	35	2	1	0	1	0	0	1	1	1
726	37	1	0	0	1	0	0	1	0	1	0	45	6	0	8	0	1	0	1	30	3	1	1	0	0	0	1	1	1		1	2	0	0	1	0	1					7
728	25	0	0	1	0	1	0	0	0	0	0	29	1	0	5	0	1	0	0	20	3	1	0	1	0	0	1	1	1		1	2	0	0	0	1	1					7
730	24	0	0	1	2	1	1	0	0	0	0	38	11	1	6	0	1	0	0	30	2	1	0	1	0	0	1	1	1														0
731	20	0	0	0	0	1	0	0	1	0	0	41	11	1	4	0	1	0	0	30	2	1	0	1	0	0	0	1	1		1	1	0	0	0	1	1					7	0
732	20	0	0	0	1	1	1	0	0	0	0	30	6	0	3	0	1	0	0	40	2	1	0	1	0	0	0	1	1		1	2	0	1			0	0	1	1	1	7	0
734	24	0	0	0	1	1	0	1	0	0	0	59	11	1	4	0	1	0	0	30	3	1	0	1	0	0	1	1	1		1	3	0	1			0	0	1	1	1	7	1	1
735	30	0	0	1	0	1	1	0	1	0	0	27	6	0	0	0	0	0	0	30	2	1	0	1	0	0	1	1	1		0	0											0
737	26	0	0	0	0	1	0	0	1	0	0	24	3	0	0	0	1	0	0	30	2	1	0	1	0	0	1	1	1		1	2	0	0	0	1	0	0	1	1	1	7	1	1
739	20	0	0	1	2	1	1	0	0	0	0	37	3	0	4	0	1	0	0	30	0	1	0	1	0	0	1	1	1		1	3	0	1			0	0	1	1	1	7	0
741	30	0	0	0	0	1	0	1	1	0	0	37	8	0	5	0	1	0	0	45	3	1	0	1	0	0	1	1	1		1	3	0	0	0	1	0	0	1	1	1	7	0
742	36	0	1	0	1	1	0	1	0	1	1	45	12	1	5	0	1	0	0	45	3	1	0	1	0	0	1	1	1		1	3	0	0	0	1	0	0	1	1	1	7	0
743	25	0	1	1	2	1	1	0	0	1	0	66	10	1	10	1	1	0	0	45	1	1	0	1	0	0	1	1	1		1	3	0	0	0	1	0	0	1	1	1	7	0
744	30	0	0	0	0	1	0	1	1	0	0	37	8	0	5	0	1	0	0	45	3	1	0	1	0	0	1	1	1		1	3	0	0	0	1	0	0	1	1	1	7	0
745	36	0	0	0	1	1	0	1	1	0	1	26	1	0	1	0	1	0	0	50	3	1	0	1	0	0	0	1	1		1	1	1										1	1
746	24	0	1	0	1	0	0	0	1	0	0	42	14	1	3	0	1	0	0	40	2	1	0	1	0	0	1	1	1		1	2	0	1			0	0	1	1	1	7	1	0	1			0	0
747	20	0	0	1	0	0	1	0	0	0	0	26	5	0	0	0	1	0	0	40	2	1	0	1	0	0	1	1	1		1	2	0	0	0	0	1					7	0
748	27	0	0	0	1	0	1	0	1	0	0	29	6	0	4	0	1	0	0	25	3	1	0	1	0	0	1	1	1		1	2	0	0	0	1	0	0	1	1	1	7	0
749	21	1	0	0	1	0	1	0	0	0	0	45	14	1	1	0	1	0	0	25	2	1	0	1	0	0	1	1	1		1	2	0	0	0	1	0	0	1	1	1	7	0
750	24	0	0	1	0	1	0	0	0	0	0	40	8	0	5	0	1	0	0	25	3	1	0	1	0	0	1	1	1		1	3	0	0	0	1	0	0	1	1	1	7	0
752	22	0	0	1	1	1	1	0	0	0	0	47	10	1	5	0	1	0	0	60	3	1	0	1	0	0	1	1	1		1	3	0	1			0	0	1	1	1	7
753	23	0	0	1	1	1	0	0	0	0	0	27	6	0	0	0	1	0	0	30	2	1	0	1	0	0	1	1	1		1	2	0	0	0	1	1					7	1	1
754	30	0	0	0	0	1	0	0	0	1	0	29	10	1	2	0	1	0	0	20	2	1	0	1	0	0	1	1	1		1	2	0	1			0	0	1	1	1	7	1	0	1			0	0
755	26	0	0	1	1	0	1	0	0	0	0	39	0	0	2	0	1	0	0	60	2	1	0	1	0	0	0	1	1		1	2	0	1			0	0	1	1	1	7	0
756	27	0	0	0	1	1	1	0	1	0	0	43	10	1	2	0	1	0	0	20	2	1	0	1	0	0	0	1	1		1	3	0	1			0	0	1	1	1	7	1	0	1			0	0
762	28	0	0	0	1	0	0	0	1	0	0	42	9	1	5	0	1	0	0	25	0	1	0	1	0	0	1	1	1														0
763	25	0	0	0	1	1	1	0	1	0	0	33	7	0	1	0	1	0	0	40	2	1	0	1	1			1	1		1	3	0	0	0	1	0	0	1	1	1	7	0
765	20	0	0	0	0	1	0	1	0	0	0	35	1	0	4	0	1	0	0	40	1	1	0	1	0	0	0	1	1		1	1	0	0	0	1	0	0	1	1	1	7	1	0	0	0	1	1
766	24	0	0	0	0	0	0	1	0	0	0	63	20	1	14	1	1	0	0	25	3	1	0	1	0	0	0	1	1		1	2	0	1			0	0	1	1	1	7	0
767	23	1	0	1	1	1	0	1	0	0	0	35	10	1	6	0	1	0	0	30	2	1	0	1	0	0	1	1	1		1	2	0	0	0	1	0	0	1	1	1	7	0
769	28	0	0	0	0	1	0	1	0	0	0	31	2	0	0	0	1	0	0	30	3	1	0	1	0	0	1	1	1		1	3	0	0	0	1	0	0	1	1	1	7	1	0	0	0	1	1
770	30	0	0	0	0	1	0	1	1	0	0	36	10	1	1	0	1	0	0	25	3	1	0	1	0	0	0	1	1		1	3	0	1			0	0	1	1	1	7	1	0	1			0	0
771	21	0	0	1	1	1	1	0	1	0	0	45	5	0	3	0	1	0	0	25	2	1	0	1	0	0	1	1	1														1	0	0	0	1	1
773	25	0	0	0	1	1	1	1	1	0	0	33	6	0	5	0	1	0	0	25	2	1	0	1	0	0	1	1	1		1	3	0	0	0	1	0	0	1	1	1	7	0
774	21	1	0	0	2	1	0	0	0	0	0	53	12	1	9	1	1	0	0	20	2	1	0	1	0	0	0	1	1		1	2	1										0
775	23	0	0	0	2	1	0	1	0	0	0	51	13	1	9	1	1	0	0	30	3	1	0	1	0	0	1	1	1		1	3	0	0	0	1	0	0	1	1	1	7	0
776	30	0	1	1	2	1	0	0	0	1	0	46	6	0	5	0	1	0	0	40	3	1	0	1	0	0	1	1	1		1	3	0	0	0	1	0	0	1	1	1	7	0
777	21	0	0	0	1	1	1	0	1	0	1	37	9	1	3	0	1	0	0	20	0	2			0	0	1	0	1		1	2	0	1			0	0	1	1	1	7	0
778	23	0	0	0	1	1	1	0	0	0	0	35	4	0	4	0	1	0	0	60	2	1	0	1	0	0	0	1	1		1	3	0	1			0	0	1	1	1	7
779	32	0	0	0	0	1	0	1	0	1	0	35	12	1	3	0	1	0	0	30	3	1	0	1	0	0	1	1	1		1	3	0	0	0	1	0	0	1	1	1	7	0
780	33	1	0	0	1	1	0	1	1	0	0	51	3	0	10	1	1	0	0	30	3	1	0	1	0	0	1	1	1		1	3	1
781	23	0	0	0	1	1	1	1	0	0	0	31	4	0	4	0	1	0	0	30	0	1	0	1	0	0	1	1	1		1	1	0	0	0	1	0	0	1	1	1	7	0
782	21	1	0	0	1	0	1	0	0	0	0	33	1	0	1	0	0	0	0	30	3	1	0	1	0	0	0	1	1		1	3	1										0
784	27	0	0	1	1	1	1	0	0	0	0	34	5	0	2	0	1	0	0	30	2	1	0	1	0	0	0	1	1		1	2	0	0	0	1	0	0	1	1	1	7	1	99	99	99	99	99	99
787	33	0	0	1	0	1	1	0	0	1	0	49	10	1	6	0	1	0	0	30	1	1	0	1	0	0	1	1	1		1	3	0	0	0	1	0	0	1	1	1	7	1	1
789	26	0	0	1	0	1	0	1	1	0	0	42	2	0	5	0	1	0	0	30	2	1	0	1	0	0	1	1	1		1	3	0	0	0	1	0	0	1	1	1	7	0
790	21	0	0	0	0	1	0	0	1	0	0	52	11	1	7	0	1	0	0	30	1	1	0	1	0	0	1	1	1		1	2	0	0	0	1	0	0	1	1	1	7	0
791	24	0	1	0	2	1	0	1	1	0	0	42	7	0	5	0	1	0	0	40	3	1	0	1	0	0	1	1	1		1	3	0	0	0	1	1					7	0
792	24	0	0	0	1	1	0	1	0	0	0	40	6	0	2	0	1	0	0	40	2	1	0	1	0	0	0	1	1		1	2	1										0
793	27	0	0	0	1	1	1	0	0	0	0	29	6	0	4	0	1	0	0	30	2	1	0	1	0	0	1	1	1		1	2	0	0	0	1	0	0	1	1	1	7	0
795	20	0	0	0	1	1	1	0	1	0	0	39	5	0	3	0	1	0	0	30	3	1	0	1	0	0	1	1	1		1	2	0	0	0	1	0	0	1	1	1	7	0
797	22	0	0	0	1	0	1	0	0	0	1	28	1	0	1	0	1	0	0	30	0	1	0	1	1			1	1														0
798	26	0	0	0	1	1	0	0	0	0	0	48	3	0	3	0	1	0	0	30	2	1	0	1	1			1	1		0	0
799	23	0	0	0	0	1	1	1	0	0	0	48	13	1	8	0	1	0	0	40	2	1	0	1	0	0	1	1	1		1	3	0	0	0	1	1					7	1	1
800	21	0	0	0	0	1	0	1	1	0	0	36	5	0	5	0	1	0	0	45	3	1	0	1	0	0	0	1	1														0
801	30	0	0	1	0	1	0	0	0	0	0	39	8	0	4	0	1	0	0	30	0	1	0	1	0	0	0	1	1		1	3	0	1			0	0	1	1	1	7	0
802	23	0	0	1	1	1	1	0	0	0	0	36	11	1	7	0	1	0	0	40	3	1	0	1	0	0	1	1	1		1	3	0	0	0	1	0	0	1	1	1	7	0
803	26	0	0	0	1	1	0	0	0	0	0	54	8	0	4	0	1	0	0	35	2	1	0	1	0	0	1	1	1		1	2	0	0	0	1	1					7	0
804	24	0	0	1	2	1	1	0	0	0	0	42	6	0	4	0	1	0	0	35	2	1	0	1	0	0	1	1	1		1	3	0	0	0	1	1					7	0
805	38	0	1	0	1	1	1	0	1	1	0	43	5	0	9	1	0	0	0	30	0	99	99	99	99	99	99	99	99	99	1	2	0	0	0	1	0	0	1	1	1	7	0
807	28	0	0	0	1	1	1	0	0	0	0	26	6	0	1	0	1	0	0	30	0	1	0	1	0	0	1	1	1														0
809	34	0	1	1	0	1	0	0	1	1	1	39	5	0	4	0	1	0	0	30	2	1	0	1	0	0	1	1	1		1	3	0	0	0	1	0	0	1	1	1	7	0
811	40	0	1	0	1	1	0	0	0	1	0	35	8	0	3	0	1	0	0	25	3	1	0	1	0	0	1	1	1		1	3	0	0	0	1	0	0	1	1	1	7	1	1
812	24	0	0	0	2	0	1	0	1	0	0	36	7	0	4	0	1	0	0	30	2	1	0	1	0	0	1	1	1
813	24	0	0	1	1	0	0	0	0	1	0	40	6	0	0	0	1	1	1	45	2	1	0	1	0	0	0	1	1		0	0											0
814	25	0	0	1	1	1	0	0	1	0	0	44	8	0	7	0	1	0	0	30	2	1	0	1	0	0	1	1	1		1	3	0	0	0	1	1					7
815	33	0	0	1	0	1	1	0	0	1	0	33	8	0	5	0	1	0	0	50	2	1	0	1	0	0	1	1	1		1	3	0	0	0	1	1					7	0
816	35	0	0	0	1	1	1	0	0	0	0	43	17	1	7	0	0	0	0	30	2	1	0	1	0	0	1	1	1		1	3	0	0	0	1	0	0	1	1	1	7	1	1
817	32	0	0	1	0	1	0	0	1	0	0	38	5	0	2	0	1	0	0	25	2	1	0	1	0	0	1	1	1		1	2	0	0	0	1	0	0	1	1	1	7	1	1
818	31	0	0	0	0	1	0	1	1	0	0	29	11	1	4	0	1	0	0	60	3	1	0	1	0	0	0	1	1		1	3	0	1			0	0	1	1	1	7	0
822	27	0	0	0	0	0	0	0	1	0	0	53	13	1	12	1	1	0	0	30	2	1	0	1	0	0	1	1	1		1	2	0	0	0	1	0	0	1	1	1	7	0
823	25	0	0	0	0	0	0	0	1	0	0	28	6	0	1	0	1	0	0	30	2	1	0	1	0	0	1	1	1		1	3	0	0	0	1	1					7	0
825	25	0	0	0	0	1	0	1	1	0	0	26	4	0	2	0	1	0	0	30	2	1	0	1	0	0	1	1	1														0
826	20	0	0	1	0	1	1	0	0	0	0	32	6	0	2	0	1	0	0	50	0	1	0	1	0	0	1	1	1		0	0											0
828	32	0	0	0	0	1	1	0	1	0	0	40	17	1	6	0	1	0	0	30	2	1	0	1	0	0	1	1	1
829	24	0	0	1	0	1	0	0	0	1	0	34	8	0	0	0	1	0	0	30	3	1	0	1	0	0	1	1	1		1	3	0	0	0	1	0	0	1	1	1	7	0
833	25	0	0	0	2	1	0	0	0	1	0	38	6	0	4	0	1	0	0	30	3	1	0	1	0	0	1	1	1		0	0											0
834	27	0	0	0	0	1	1	1	1	0	0	29	7	0	1	0	1	0	0	65	3	1	0	1	0	0	1	1	1		1	2	0	0	0	1	0	0	1	1	1	7	0
836	24	0	0	1	1	0	0	1	0	0	0	48	4	0	5	0	1	0	0	35	2	1	0	1	0	0	1	1	1		1	2	0	0	0	1	0	0	1	1	1	7	1	1
837	33	0	0	0	0	1	0	1	0	0	0	33	6	0	5	0	1	0	0	30	3	1	0	1	0	0	1	1	1		1	3	0	0	0	1	1					7	1	1
839	22	0	0	0	1	1	0	0	0	0	0	47	9	1	5	0	1	0	0	60	2	1	0	1	0	0	0	1	1		1	1	0	1			1					2	0
840	28	0	0	1	1	1	0	0	1	0	0	61	8	0	3	0	0	0	0	45	3	1	0	1	0	0	1	1	1		1	2	1										1	1
841	30	0	0	0	1	1	1	0	1	0	0	27	1	0	1	0	1	0	0	40	3	1	0	1	0	0	1	1	1		1	1	0	0	0	1	0	0	1	1	1	7	0
842	25	0	0	0	1	1	0	1	0	0	0	32	8	0	4	0	1	0	0	30	3	1	0	1	0	0	1	1	1		1	3	0	0	0	1	0	0	1	1	1	7
844	22	0	0	0	1	1	0	1	0	0	0	57	16	1	11	1	1	0	0	40	2	1	0	1	0	0	0	1	1
845	20	0	0	1	1	1	1	1	1	0	0	40	11	1	10	1	1	1	1	45	3	1	0	1	0	0	0	1	1		1	3	0	0	0	1	1					7	1	1
846	23	0	0	1	1	1	0	1	0	0	0	36	12	1	8	0	1	0	0	45	2	1	0	1	0	0	1	1	1		1	1	0	0	0	0	1					7	0
847	20	0	0	0	0	1	0	1	0	0	0	38	11	1	3	0	1	0	0	60	2	1	0	1	0	0	1	1	1		1	3	0	0	0	1	0	0	1	1	1	7	0
848	27	0	0	0	0	1	0	1	0	0	0	39	7	0	7	0	0	0	0	50	3	1	0	1	0	0	1	1	1														0
849	23	1	0	0	1	0	0	0	0	0	0	35	7	0	6	0	1	0	0	25	2	1	0	1	0	0	1	1	1		0	0
850	20	0	0	0	1	1	0	0	1	0	0	33	5	0	3	0	1	0	0	40	2	1	0	1	0	0	1	1	1		1	3	0	0	0	1	0	0	1	1	1	7	0
852	27	0	0	1	0	1	0	0	0	0	0	39	5	0	2	0	0	0	0	20	1	1	0	1	0	0	1	1	1		1	3	0	0	0	1	1					7	0
854	25	0	0	1	0	1	0	0	1	0	0	27	4	0	5	0	0	0	0	20	1	1	0	1	0	0	1	1	1		1	3	0	0	0	1	0	0	1	1	1	7	0
855	20	0	0	1	0	1	0	1	0	0	0	48	8	0	4	0	1	0	0	35	3	1	0	1	0	0	1	1	1														0
856	25	0	0	0	0	0	0	1	0	0	0	28	4	0	2	0	1	0	0	35	3	1	0	1	0	0	1	1	1														0
857	27	1	0	1	0	1	0	1	0	0	0	38	10	1	6	0	1	0	0	40	3	1	0	1	0	0	1	1	1		1	2	0	0	0	1	0	0	1	1	1	7
858	26	0	0	0	0	1	0	1	0	0	0	42	6	0	2	0	1	0	0	25	0	1	0	1	0	0	1	1	1														0
859	27	0	0	0	1	1	1	1	0	1	0	34	1	0	2	0	1	0	0	35	2	1	0	1	0	0	1	1	1		0	0
860	23	0	0	0	1	0	0	1	0	0	0	37	6	0	6	0	1	0	0	25	3	1	0	1	0	0	1	1	1		1	3	0	0	0	1	1					7	0
861	22	0	0	0	1	1	1	0	0	0	0	37	4	0	4	0	1	0	0	30	2	1	0	1	0	0	0	1	1		1	3	0	0	0	1	0	0	1	1	1	7	0
863	35	0	0	1	0	1	0	1	1	0	0	47	15	1	10	1	1	0	0	60	2	1	0	1	0	0	0	1	1
864	27	0	0	0	0	0	0	0	0	0	0	33	11	1	2	0	1	0	0	25	0	1	0	1	0	0	1	1	1		1	99	99	99	99	99	99	99	99	99	99	99	0
866	26	0	0	0	1	1	1	0	1	0	0	38	3	0	4	0	1	0	0	20	0	1	0	1	0	0	1	1	1		0	0											0
868	22	0	0	0	0	1	0	1	0	0	0	55	11	1	8	0	1	0	0	35	3	1	0	1	0	0	1	1	1														0
873	23	0	0	1	0	1	1	0	1	0	0	41	6	0	5	0	1	0	0	25	3	1	0	1	0	0	1	1	1		1	2	0	0	0	1	1					7	0
874	21	0	0	0	0	0	0	0	0	0	0	33	5	0	3	0	1	0	0	30	0	1	0	1	0	0	1	1	1		1	2	0	0	0	1	0	0	1	1	1	7	0
875	29	0	0	0	0	1	0	0	0	0	0	51	11	1	7	0	1	0	0	25	1	1	0	1	0	0	1	1	1		1	2	0	0	0	1	0	0	1	1	1	7	0
876	25	0	0	0	0	1	0	0	0	0	0	45	5	0	2	0	1	0	0	25	2	1	0	1	0	0	1	1	1		1	2	0	0	0	1	0	0	1	1	1	7	0
877	24	0	0	0	0	1	0	1	0	0	0	33	5	0	3	0	1	0	0	20	3	1	0	1	0	0	1	1	1
878	26	0	0	0	0	1	0	0	1	0	0	39	10	1	5	0	1	0	0	25	1	1	0	1	0	0	1	1	1
879	26	0	0	0	0	0	1	0	0	1	0	33	4	0	2	0	1	0	0	25	0	1	0	1	0	0	1	1	1		1	3	0	0	0	1	0	0	1	1	1	7	0
880	29	0	0	0	0	0	0	0	0	0	0	38	5	0	2	0	1	0	0	25	1	1	0	1	0	0	1	1	1														0
882	24	1	0	0	1	1	1	0	1	0	0	38	1	0	5	0	1	0	0	40	2	1	0	1	0	0	1	1	1		1	3	0	0	0	1	1					7	0
883	21	0	0	0	1	1	0	0	0	0	0	28	3	0	2	0	1	0	0	50	2	1	0	1	0	0	1	1	1		1	2	0	0	0	1	0	0	1	1	1	7	0
885	34	0	0	0	0	1	0	0	1	0	0	33	2	0	4	0	0	1	0	25	2	1	0	1	0	0	1	1	1
886	33	0	0	0	1	0	0	1	0	0	0	25	2	0	1	0	1	0	0	30	2	1	0	1	0	0	1	1	1
887	22	0	0	0	1	1	0	1	0	0	0	46	12	1	3	0	1	1	0	45	2	1	0	1	0	0	1	1	1		1	99	0	0	0	1	0	0	1	1	1	7	0
888	22	0	0	0	0	1	0	0	0	0	0	36	8	0	2	0	1	0	0	45	0	1	0	1	0	0	1	1	1
900	30	0	0	0	0	0	0	0	1	0	0	37	10	1	5	0	0	1	0	25	2	1	0	1	0	0	1	1	1		1	3	0	0	0	1	1					7	0
901	27	1	0	0	1	1	0	1	0	0	0	43	11	1	4	0	1	0	0	20	3	1	0	1	0	0	1	1	1		1	3	0	0	0	1	0	0	1	1	1	7	1	99	99	99	99	99	99
902	25	0	0	0	0	1	0	1	1	0	0	39	6	0	6	0	1	0	0	20	3	1	0	1	0	0	1	1	1		1	2	0	0	0	1	0	0	1	1	1	7
903	21	0	1	1	1	0	0	1	1	0	0	35	4	0	5	0	1	0	0	20	3	1	0	1	0	0	1	1	1														0
904	25	0	0	1	1	0	0	0	0	0	0	34	5	0	6	0	1	0	0	25	3	1	0	1	0	0	1	1	1														0
907	28	1	0	0	1	0	0	1	0	0	0	40	10	1	7	0	0	0	0	25	3	1	0	1	0	0	1	1	1		1	3	0	0	1	0	1					7
908	28	0	0	0	0	1	1	0	0	0	0	24	3	0	2	0	1	0	0	30	3	1	0	1	0	0	1	1	1														0
909	28	0	0	0	0	1	1	1	0	1	0	56	14	1	9	1	1	0	0	20	2	1	0	1	0	0	1	1	1		1	2	0	0	0	1	0	0	1	1	1	7	1	1
910	25	0	0	0	1	1	0	1	0	1	0	55	9	1	3	0	1	0	0	35	2	1	0	1	0	0	0	1	1		1	2	0	1			0	0	1	1	1	7	0
911	23	0	0	0	1	1	0	0	1	0	0	29	1	0	7	0	1	0	0	25	3	1	0	1	0	0	0	1	1		1	2	0	1			0	0	1	1	1	7	1	1
912	33	0	0	0	0	1	0	0	1	0	0	37	5	0	5	0	1	0	0	25	3	1	0	1	0	0	1	1	1		1	3	0	0	0	1	0	0	1	1	1	7	0
915	30	0	0	1	1	1	1	0	1	0	0	45	2	0	4	0	1	0	0	50	3	1	0	1	0	0	1	1	1		1	3	0	0	0	1	1					7	0
917	33	0	0	0	0	1	0	1	1	0	0	39	4	0	5	0	1	0	0	25	3	1	0	1	0	0	1	1	1		1	3	0	0	0	1	0	0	1	1	1	7	1	1
919	23	0	0	0	0	1	0	0	0	0	0	31	11	1	7	0	1	0	0	25	3	1	0	1	0	0	1	1	1
920	22	0	0	0	0	0	0	0	0	0	0	41	9	1	5	0	1	0	0	20	3	1	0	1	0	0	1	1	1
922	24	0	0	0	0	1	0	0	1	0	0	47	8	0	9	1	0	0	0	20	0	1	0	1	0	0	1	1	1														0
923	23	0	0	1	1	0	0	0	0	0	0	49	11	1	6	0	1	0	0	20	2	1	0	1	0	0	1	1	1		1	3	0	0	0	1	0	0	1	1	1	7	0
926	27	0	0	0	0	1	0	0	1	0	0	34	3	0	3	0	1	0	0	20	2	1	0	1	0	0	1	1	1
928	34	0	0	0	0	1	1	0	0	0	0	45	12	1	1	0	1	0	0	25	3	1	0	1	0	0	1	1	1														1	1
931	22	0	0	1	0	1	0	1	0	0	0	35	5	0	3	0	1	0	0	40	3	1	0	1	0	0	0	1	1		0	0											0
966	30	0	0	1	0	1	0	0	0	0	0	45	4	0	7	0	1	0	0	25	3	1	0	1	0	0	0	1	1														1	1
967	21	0	0	0	1	1	1	0	0	0	0	30	7	0	3	0	1	0	0	25	2	2			0	0	0	1	1														1	1
976	25	0	0	0	0	0	0	0	0	0	0	40	4	0	8	0	1	0	0	30	2	1	0	1	0	0	1	1	1														0
1007	30	0	0	0	1	1	0	0	1	0	0	43	7	0	7	0	1	0	0	20	3	1	0	1	0	0	1	1	1														1	1
1009	20	0	0	0	1	1	0	1	0	0	0	43	7	0	12	1	1	0	0	40	3	1	1	0	0	0	0	0	1
1010	24	0	0	0	1	0	0	1	0	1	0	55	13	1	9	1	1	0	0	30	3	1	0	1	0	0	0	1	1
1015	27	0	0	0	1	1	0	1	0	0	0	39	10	1	9	1	0	0	0	40	1	1	0	1	0	0	1	1	1														0
1017	27	0	0	0	1	1	0	1	0	1	1	34	5	0	4	0	0	0	0	25	3	1	0	1	0	0	1	1	1														0
1019	24	0	0	0	1	1	0	0	0	0	0	24	5	0	4	0	1	0	0	30	3	1	0	1	0	0	1	1	1														0
1020	20	0	0	0	1	1	0	0	0	1	0	39	5	0	8	0	1	0	0	30	3	1	0	1	0	0	1	1	1														1	0	0	0	1	0	0
1024	23	0	0	0	0	1	0	0	0	0	0	51	14	1	6	0	1	0	0	20	1	1	0	1	1			1	1
1026	28	0	0	0	0	1	0	0	0	0	0	37	9	1	1	0	0	0	0	20	2	1	0	1	1			1	1
1027	36	0	1	1	2	1	0	0	1	0	0	54	16	1	5	0	1	0	0	25	2	1	0	1	0	0	0	1	1		1	2	0	1			0	0	1	1	1	7
1028	22	0	0	0	1	0	0	0	0	0	0	29	3	0	3	0	1	0	0	30	0	1	0	1	0	0	0	1	1		1	1	0	1			0	0	1	1	1	7	0
1030	20	0	0	0	1	1	0	0	0	0	0	33	1	0	2	0	1	0	0	20	1	1	0	1	0	0	1	1	1		1	2	0	0	0	1	1					7	0
1031	23	0	0	0	1	0	0	1	0	0	0	30	2	0	0	0	1	0	0	30	3	1	0	1	0	0	1	1	1		1	3	0	0	0	1	0	0	1	1	1	7
1032	22	0	0	0	0	0	0	0	0	0	0	50	4	0	0	0	0	0	0	25	2	1	0	1	0	0	1	1	1		1	3	0	0	0	1	0	0	1	1	1	7	0
1034	22	0	0	0	1	1	0	1	0	0	0	26	1	0	3	0	0	0	0	30	2	1	0	1	0	0	1	1	1		1	1	0	0	0	1	0	0	1	1	1	7	0
1036	21	0	0	1	2	1	0	1	1	0	0	60	9	1	7	0	1	0	0	55	1	1	0	1	0	0	1	1	1		1	1	0	0	0	1	1					7	0
1039	27	0	0	0	1	1	0	0	0	0	0	34	7	0	7	0	1	0	0	25	3	1	0	1	0	0	0	1	1		1	2	0	0	0	1	0	0	1	1	1	7	0
1042	21	0	0	1	1	1	0	1	0	0	0	37	5	0	3	0	1	0	0	25	1	1	0	1	0	0	0	1	1		1	1	0	0	0	1	0	0	1	1	1	7	0
1047	26	0	0	0	1	1	0	0	0	0	0	27	4	0	0	0	1	0	0	45	1	1	0	1	0	0	1	1	1														1	0	1			0	0
1048	33	0	0	0	0	0	0	0	1	0	0	36	5	0	5	0	1	0	0	20	3	1	0	1	0	0	1	1	1		1	2	0	0	0	1	0	0	1	1	1	7
1049	32	0	1	0	1	1	0	1	1	0	0	44	3	0	1	0	1	0	1	60	3	1	0	1	0	0	1	1	1		1	3	0	0	0	1	0	0	1	1	1	7
1051	36	0	0	1	0	0	1	0	0	0	0	40	1	0	3	0	1	0	0	30	1	1	0	1	0	0	1	1	1		1	2	0	0	0	1	0	0	1	1	1	7	0
1053	31	0	0	0	1	0	0	1	1	1	0	58	17	1	9	1	1	0	0	55	2	1	0	1	0	0	1	1	1														1	1
1055	28	0	0	0	1	1	0	1	0	0	1	37	9	1	3	0	0	0	0	20	3	1	0	1	0	0	1	1	1
1056	34	1	0	0	2	1	1	0	0	0	0	41	10	1	3	0	1	0	0	50	3	1	0	1	0	0	0	1	1		1	2	0	0	0	1	0	0	1	1	1	7
1058	30	0	0	1	1	0	0	0	0	1	0	33	0	0	1	0	1	0	0	45	3	1	0	1	0	0	1	1	1		1	1	0	0	0	1	0	0	1	1	1	7	1	1
1062	35	0	1	0	1	0	0	0	1	0	0	36	7	0	6	0	1	0	0	40	2	1	0	1	0	0	1	1	1		1	2	0	0	0	1	0	0	1	1	1	7	1	0	1			0	1
1064	30	0	0	0	1	1	0	1	1	0	0	33	4	0	5	0	1	0	0	30	0	1	0	1	0	0	1	1	1
1066	23	0	0	1	1	1	0	1	1	0	0	48	7	0	4	0	1	0	0	40	3	1	0	1	0	0	0	1	1		1	2	0	0	0	1	0	0	1	1	1	7	0
1068	28	0	0	0	1	1	0	1	0	0	0	50	14	1	13	1	1	0	0	30	3	1	0	1	0	0	1	1	1		1	2	0	0	0	1	0	0	1	1	1	7	0
1072	26	1	1	0	2	1	0	1	0	0	0	52	12	1	2	0	1	0	0	60	3	99	99	99	99	99	99	99	99	99	1	3	0	0	0	1	1					7	1	1
1073	32	0	0	1	1	0	0	1	0	0	0	45	4	0	2	0	1	1	0	30	3	1	0	1	1			1	1														0
1074	20	0	0	1	1	1	0	0	0	0	0	31	4	0	1	0	1	0	0	25	2	1	1	0	1			1	1														0
1075	23	0	0	0	2	0	0	1	0	0	0	43	7	0	4	0	1	0	0	30	2	1	0	1	0	0	1	1	1		1	3	0	0	0	1	0	0	1	1	1	7	1	1
1077	23	0	0	1	1	0	0	0	0	1	1	38	7	0	1	0	1	0	0	40	2	1	0	1	0	0	1	1	1		1	2	0	0	0	1	0	0	1	1	1	7	0
1079	24	0	0	1	1	1	1	0	1	0	0	35	4	0	2	0	1	0	0	35	1	1	0	1	0	0	1	1	1		1	2	0	0	0	1	0	0	1	1	1	7	0
1082	34	0	0	0	0	0	0	1	1	0	0	43	8	0	3	0	1	0	0	20	3	1	0	1	0	0	1	1	1		1	3	0	0	0	1	0	0	1	1	1	7
1083	22	0	0	0	1	0	1	0	0	0	1	42	8	0	4	0	1	0	0	30	3	1	0	1	0	0	1	1	1														0
1086	31	0	0	0	1	1	1	0	1	0	0	47	13	1	8	0	1	0	0	40	3	1	0	1	0	0	0	1	1
1087	21	0	0	1	1	1	0	0	0	0	1	34	3	0	4	0	1	0	0	30	0	1	0	1	0	0	0	1	1														0
1088	33	0	0	0	1	0	1	0	0	0	0	34	0	0	1	0	1	0	0	30	3	1	0	1	0	0	1	1	1		1	2	0	0	0	1	0	0	1	1	1	7	1	0	0	0	1	1
1089	32	0	0	1	0	0	0	0	1	0	0	33	4	0	4	0	1	0	0	20	3	1	0	1	0	0	1	1	1		0	0											0
1092	24	0	0	1	2	1	1	0	1	0	0	47	9	1	9	1	1	1	0	40	3	1	0	1	0	0	1	1	1		1	3	0	0	0	1	0	0	1	1	1	7	0
1098	34	0	1	1	1	1	0	1	0	1	0	60	15	1	10	1	1	0	0	40
1099	25	0	0	0	1	1	1	1	0	0	0	25	7	0	1	0	1	0	0	40	3	1	0	1	0	0	1	1	1		1	2	0	0	1	0	0	1	0	1	1	7	1	1
1102	22	0	0	0	1	1	0	0	1	0	0	27	4	0	2	0	1	0	0	25	3	1	0	1	0	0	1	1	1		1	3	0	1			0	0	1	1	1	7	1	1
1104	29	0	0	0	0	1	0	0	0	1	0	42	14	1	8	0	1	0	0	40	3	1	0	1	0	0	1	1	1		0	0											0
1108	27	0	0	0	1	1	0	0	0	0	0	33	5	0	5	0	1	0	0	30	2	1	0	1	0	0	1	1	1		1	2	0	0	0	1	0	0	1	1	1	7	0
1109	29	0	0	0	0	1	0	0	1	0	0	27	4	0	2	0	1	0	0	30	0	1	0	1	0	0	1	1	1		1	2	0	0	0	1	0	1	1	0	1	7	1	1
1110	26	0	0	0	1	1	1	0	1	0	0	34	2	0	3	0	1	1	0	30	2	1	0	1	0	0	1	1	1		1	2	0	0	0	1	0	0	1	1	1	7	0
1112	37	0	0	0	1	0	0	0	0	0	0	27	2	0	3	0	0	0	0	30	3	1	0	1	0	0	1	1	1		1	2	0	0	0	1	0	0	1	1	1	7	1	1
1113	23	0	0	1	1	1	0	0	0	0	0	30	12	1	2	0	1	0	0	40	0	1	0	1	0	0	1	1	1		1	2	1
1114	26	0	0	0	1	1	0	0	0	0	1	44	10	1	10	1	1	0	0	30	3	1	0	1	0	0	1	1	1		1	3	0	0	0	1	0	0	1	1	1	7	1	1
1117	27	0	0	0	1	1	0	1	1	0	0	37	9	1	4	0	1	0	0	25	2	1	0	1	0	0	0	1	1		1	3	0	0	0	1	0	0	1	1	1	7	1	0	0	0	1	1
1118	23	0	0	0	2	1	0	1	1	0	0	35	9	1	3	0	1	0	0	40	3	1	0	1	0	0	0	1	1														0
1119	21	0	0	0	1	1	0	0	0	0	0	31	2	0	6	0	1	0	0	40	3	1	0	1	0	0	0	1	1		1	3	0	0	0	1	0	0	1	1	1	7	1	0	0	0	1	1
1120	21	0	0	0	1	1	0	0	0	0	0	25	0	0	1	0	0	0	0	25	2	1	0	1	0	0	0	1	1		1	2	0	1			0	0	1	1	1	7	0
1123	27	0	0	0	1	0	0	1	0	1	0	48	12	1	5	0	0	0	0	40	0	1	0	1	0	0	0	1	1		1	2	0	0	0	1	1					7	1	0	0	1	0	1
[truncated: 24 more columns]

## Sheet: Variable dictionary
Variable name	Type	Measure	Variable label	Code	Values	Missing
ID	numeric	scale	ID number
AGE	numeric	scale	Age
STATUS	numeric	nominal	Marital status	0	has a stable partner; does not have a stable partner
				1
SCHOOL	numeric	nominal	Schooling	0	≥ 8 years; < 8 years	99
				1
EMPLOY	numeric	nominal	In paid employment	0	yes_no
				1
CLASS	numeric	ordinal	Socioeconomic class	0	AB; C; DE	99
				1
				2
PAIN_PRIOR	numeric	nominal	Report of chronic pain prior to surgery	0	no_yes	99
				1
PAIN_PREGNANCY	numeric	nominal	Report of pregnancy-related presurgical pain	0	no_yes	99
				1
PAIN_NOW	numeric	nominal	Report of pain at the time of the presurgical interview	0	no_yes	99
				1
CS	numeric	nominal	Previous Cesarean section	0	no_yes
				1
VD	numeric	nominal	Previous vaginal delivery	0	no_yes
				1
SURGERIES	numeric	nominal	Other previous surgeries	0	no_yes	99
				1
STAI_T	numeric	scale	Anxiety (STAI-T)			99
HADS_A	numeric	scale	Anxiety HADS-A			99
HADS_A_CAT	numeric	nominal	Anxiety HADS-A	0	no_yes	99
				1
HADS_D	numeric	scale	Depression (HADS-D)			99
HADS_D_CAT	numeric	nominal	Depression (HADS-D)	0	no_yes	99
				1
EXERCISE	numeric	nominal	Practice of physical exercise	0	yes_no
				1
ALCOHOL	numeric	nominal	Alcohol consumption	0	no_yes	99
				1
SMOKING	numeric	nominal	Smoking	0	no_yes
				1
DURATION	numeric	scale	Duration of surgery			99
PAIN_24H	numeric	ordinal	Pain 24 hours after surgery	0	None
				1	Mild
				2	Moderate
				3	Severe
SIMPL_ANALG_HOSP	numeric	nominal	Simple analgesics received during hospitalization.	0	yes_no	99
				1
DIPY_HOSP	numeric	nominal	Dipyrone during hospitalization	0	yes_no	99
				1
ACETAMI_HOSP	numeric	nominal	Acetaminophen during hospitalization	0	yes_no	99
				1
NSAID_HOSP	numeric	nominal	Non-steroidal anti-inflammatory drug during hospitalization	0	yes_no	99
				1
DICLOF_HOSP	numeric	nominal	Diclofenac sodium during hospitalization	0	yes_no	99
				1
TENOX_HOSP	numeric	nominal	Tenoxicam during hospitalization	0	yes_no	99
				1
TRAMA_HOSP	numeric	nominal	Tramadol during hospitalization	0	yes_no	99
				1
COMB_DRUG_HOSP_1	numeric	nominal	Combination drugs during hospitalization	0	yes_no	99
				1
COMB_DRUG_HOSP_2	numeric	nominal	Combination drugs during hospitalization	0	Caffeine + carisoprodol + diclofenac sodium + acetaminophen	99
				1	Codeine phosphate + acetaminophen
				2	Dipyrone + promethazine hydrochloride + adiphenine hydrochloride
				3	Carisoprodol + diclofenac sodium + acetaminophen + caffeine
				4	Dipyrone + orphenadrine citrate + anhydrous caffeine
				5	Caffeine + carisoprodol + diclofenac sodium + acetaminophen
				6	Dipyrone + adiphenine hydrochloride + promethazine hydrochloride
				7	Nenhum
PAIN_7_DAYS_CAT	numeric	nominal	Pain at 7 days after surgery	0	no_yes
				1
PAIN_7_DAYS	numeric	ordinal	Pain at 7 days after surgery	0	None	99
				1	Mild
				2	Moderate
				3	Severe
MEDIC_PAIN_7_DAYS	numeric	nominal	Use of pain relief medication on the 7th day following surgery	0	yes_no	99
				1
SIMPL_ANALG_7_DAYS	numeric	nominal	Simple analgesics on the 7th day following surgery	0	yes_no	99
				1
DIPY_7_DAYS	numeric	nominal	Dipyrone on the 7th day following surgery	0	yes_no	99
				1
ACETAMI_7_DAYS	numeric	nominal	Acetaminophen on the 7th day following surgery	0	yes_no	99
				1
NSAID_7_DAYS	numeric	nominal	Non-steroidal anti-inflammatory drug on the 7th day following surgery	0	yes_no	99
				1
DICLOF_7_DAYS	numeric	nominal	Diclofenac sodium on the 7th day following surgery	0	yes_no	99
				1
NIME_7_DAYS	numeric	nominal	Nimesulide on the 7th day following surgery	0	yes_no	99
				1
NAPROX_7_DAYS	numeric	nominal	Naproxen on the 7th day following surgery	0	yes_no	99
				1
IBUP_7_DAYS	numeric	nominal	Ibuprofen on the 7th day following surgery	0	yes_no	99
				1
COMB_DRUG_7_DAYS	numeric	nominal	Combination drugs on the 7th day following surgery	0	Caffeine + carisoprodol + diclofenac sodium + acetaminophen	99
				1	Codeine phosphate + acetaminophen
				2	Dipyrone + promethazine hydrochloride + adiphenine hydrochloride
				3	Carisoprodol + diclofenac sodium + acetaminophen + caffeine
				4	Dipyrone + orphenadrine citrate + anhydrous caffeine
				5	Caffeine + carisoprodol + diclofenac sodium + acetaminophen
				6	Dipyrone + adiphenine hydrochloride + promethazine hydrochloride
				7	Nenhum
PAIN_30_DAYS	numeric	nominal	Pain at 30 days after surgery	0	no_yes
				1
MEDIC_PAIN_30_DAYS	numeric	nominal	Use of pain relief medication on the 30th day following surgery	0	yes_no	99
				1
SIMPL_ANALG_30_DAYS	numeric	nominal	Simple analgesics on the 30th day following surgery	0	yes_no	99
				1
DIPY_30_DAYS	numeric	nominal	Dipyrone on the 30th day following surgery	0	yes_no	99
				1
ACETAMI_30_DAYS	numeric	nominal	Acetaminophen on the 30th day following surgery	0	yes_no	99
				1
NSAID_30_DAYS	numeric	nominal	Non-steroidal anti-inflammatory drug on the 30th day following surgery	0	yes_no	99
				1
DICLOF_30_DAYS	numeric	nominal	Diclofenac sodium on the 30th day following surgery	0	yes_no	99
				1
IBUP_30_DAYS	numeric	nominal	Ibuprofen on the 30th day following surgery	0	yes_no	99
				1
NIME_30_DAYS	numeric	nominal	Nimesulide on the 30th day following surgery	0	yes_no	99
				1
COMB_DRUG_30_DAYS	numeric	nominal	Combination drugs on the 30th day following surgery	0	Caffeine + carisoprodol + diclofenac sodium + acetaminophen	99
				1	Codeine phosphate + acetaminophen
				2	Dipyrone + promethazine hydrochloride + adiphenine hydrochloride
				3	Carisoprodol + diclofenac sodium + acetaminophen + caffeine
				4	Dipyrone + orphenadrine citrate + anhydrous caffeine
				5	Caffeine + carisoprodol + diclofenac sodium + acetaminophen
				6	Dipyrone + adiphenine hydrochloride + promethazine hydrochloride
				7	Nenhum
PAIN_60_DAYS	numeric	nominal	Pain at 60 days after surgery	0	no_yes
				1
MEDIC_PAIN_60_DAYS	numeric	nominal	Use of pain relief medication on the 60th day following surgery	0	yes_no	99
				1
SIMPL_ANALG_60_DAYS	numeric	nominal	Simple analgesics on the 60th day following surgery	0	yes_no	99
				1
DIPY_60_DAYS	numeric	nominal	Dipyrone on the 60th day following surgery	0	yes_no	99
				1
ACETAMI_60_DAYS	numeric	nominal	Acetaminophen on the 60th day following surgery	0	yes_no	99
				1
NSAID_60_DAYS	numeric	nominal	Non-steroidal anti-inflammatory drug on the 60th day following surgery	0	yes_no	99
				1
DICLOF_60_DAYS	numeric	nominal	Diclofenac sodium on the 60th day following surgery	0	yes_no	99
				1
NIME_60_DAYS	numeric	nominal	Nimesulide on the 60th day following surgery	0	yes_no	99
				1
COMB_DRUG_60_DAYS	numeric	nominal	Combination drugs on the 60th day following surgery	0	Caffeine + carisoprodol + diclofenac sodium + acetaminophen	99
				1	Codeine phosphate + acetaminophen
				2	Dipyrone + promethazine hydrochloride + adiphenine hydrochloride
				3	Carisoprodol + diclofenac sodium + acetaminophen + caffeine
				4	Dipyrone + orphenadrine citrate + anhydrous caffeine
				5	Caffeine + carisoprodol + diclofenac sodium + acetaminophen
				6	Dipyrone + adiphenine hydrochloride + promethazine hydrochloride
				7	Nenhum
PAIN_90_DAYS_NRS	numeric	scale	Pain at 90 days after surgery (Numerical Rating Scale)
PAIN_90_DAYS	numeric	nominal	Pain at 90 days after surgery	0	no_yes
				1
PAIN_90_DAYS_CAT	numeric	ordinal	Pain at 90 days after surgery	1	Mild
				2	Moderate
				3	Severe
MEDIC_PAIN_90_DAYS	numeric	nominal	Use of pain relief medication on the 90th day following surgery	0	yes_no	99
				1
SIMPL_ANALG_90_DAYS	numeric	nominal	Simple analgesics on the 90th day following surgery	0	yes_no	99
				1
DIPY_90_DAYS	numeric	nominal	Dipyrone on the 90th day following surgery	0	yes_no	99
				1
ACETAMI_90_DAYS	numeric	nominal	Acetaminophen on the 90th day following surgery	0	yes_no	99
				1
NSAID_90_DAYS	numeric	nominal	Non-steroidal anti-inflammatory drug on the 90th day following surgery	0	yes_no	99
				1
DICLOF_90_DAYS	numeric	nominal	Diclofenac sodium on the 90th day following surgery	0	yes_no	99
				1
NIME_90_DAYS	numeric	nominal	Nimesulide on the 90th day following surgery	0	yes_no	99
				1
IBUP_90_DAYS	numeric	nominal	Ibuprofen on the 90th day following surgery	0	yes_no	99
				1
COMB_DRUG_90_DAYS	numeric	nominal	Combination drugs on the 90th day following surgery	0	Caffeine + carisoprodol + diclofenac sodium + acetaminophen	99
				1	Codeine phosphate + acetaminophen
				2	Dipyrone + promethazine hydrochloride + adiphenine hydrochloride
				3	Carisoprodol + diclofenac sodium + acetaminophen + caffeine
				4	Dipyrone + orphenadrine citrate + anhydrous caffeine
				5	Caffeine + carisoprodol + diclofenac sodium + acetaminophen
				6	Dipyrone + adiphenine hydrochloride + promethazine hydrochloride
				7	Nenhum
